# Supplementary material for: Comparison of 3 optimized delivery strategies for completion of isoniazid-rifapentine (3HP) for tuberculosis prevention among people living with HIV in Uganda: A single-center randomized trial
Source: PLoS Med. 2024 Feb 20;21(2):e1004356. doi: 10.1371/journal.pmed.1004356 (PMC10914279; doi:10.1371/journal.pmed.1004356)
Supplement: S1 Data — (XLSX) [file pmed.1004356.s018.xlsx]

## Sheet: Sheet1
Enrollment date	Age	Sex	Study Arm	Years on ART	Prior TB	Outcome reason	Outcome date	Stopped 3HP due to Adverse Event (Y/N)	3HP Acceptance (Y/N)	Primary outcome (≥11 of 12 doses within 16 weeks of treatment initiation) (Y/N)
2020-07-13	37	Female	CHOICE	9.43	No	Patient completed 3HP treatment	2020-10-05	No	Yes	Yes
2020-07-13	27	Male	CHOICE	0.33	No	Missed 6 or more doses	2020-08-26	No	Yes	No
2020-07-13	40	Female	SAT	9.61	No	Patient completed 3HP treatment	2020-09-28	No	Yes	Yes
2020-07-14	45	Female	SAT	10.29	No	Patient completed 3HP treatment	2020-09-29	No	Yes	Yes
2020-07-14	25	Female	DOT	7.45	No	Patient completed 3HP treatment	2020-09-29	No	Yes	Yes
2020-07-14	62	Male	CHOICE	20.2	No	Patient completed 3HP treatment	2020-09-29	No	Yes	Yes
2020-07-14	41	Female	SAT	5.25	No	Patient completed 3HP treatment	2020-09-29	No	Yes	Yes
2020-07-15	34	Female	SAT	1.34	No	Patient completed 3HP treatment	2020-09-30	No	Yes	Yes
2020-07-15	41	Female	CHOICE	14.54	No	Missed 6 or more doses	2020-08-28	No	Yes	No
2020-07-15	35	Female	DOT	5.45	No	Patient completed 3HP treatment	2020-09-30	No	Yes	Yes
2020-07-15	53	Female	SAT	9.32	No	Patient completed 3HP treatment	2020-09-30	No	Yes	Yes
2020-07-16	50	Female	CHOICE	8.28	No	Patient completed 3HP treatment	2020-10-01	No	Yes	Yes
2020-07-16	50	Female	CHOICE	15.54	No	Patient completed 3HP treatment	2020-10-01	No	Yes	Yes
2020-07-16	34	Male	DOT	7.41	No	Patient completed 3HP treatment	2020-10-05	No	Yes	Yes
2020-07-17	30	Female	DOT	6.23	No	Patient completed 3HP treatment	2020-10-02	No	Yes	Yes
2020-07-17	34	Male	SAT	5.59	No	Patient completed 3HP treatment	2020-10-02	No	Yes	Yes
2020-07-17	52	Female	DOT	12.74	No	Patient completed 3HP treatment	2020-10-02	No	Yes	Yes
2020-07-17	30	Female	DOT	1.49	No	Patient completed 3HP treatment	2020-10-02	No	Yes	Yes
2020-07-20	50	Female	CHOICE	6.72	No	Patient completed 3HP treatment	2020-10-07	No	Yes	Yes
2020-07-20	42	Female	DOT	9.53	No	Patient completed 3HP treatment	2020-10-12	No	Yes	Yes
2020-07-20	47	Female	SAT	9.4	No	Patient completed 3HP treatment	2020-10-05	No	Yes	Yes
2020-07-20	36	Female	DOT	3.53	No	Patient completed 3HP treatment	2020-10-05	No	Yes	Yes
2020-07-20	41	Female	CHOICE	7.72	No	Stopped 3HP due to a documented adverse event	2020-09-14	Yes	Yes	No
2020-07-21	45	Male	SAT	8.66	Yes	Patient completed 3HP treatment	2020-10-06	No	Yes	Yes
2020-07-21	58	Male	SAT	11.74	No	Patient completed 3HP treatment	2020-10-06	No	Yes	Yes
2020-07-21	37	Female	DOT	9.6	No	Patient completed 3HP treatment	2020-10-14	No	Yes	Yes
2020-07-21	54	Female	DOT	13.65	No	Patient completed 3HP treatment	2020-10-06	No	Yes	Yes
2020-07-22	37	Female	SAT	12.82	No	Patient completed 3HP treatment	2020-10-07	No	Yes	Yes
2020-07-22	45	Male	DOT	8.15	Yes	Patient completed 3HP treatment	2020-10-07	No	Yes	Yes
2020-07-22	38	Female	SAT	11.73	No	Missed 6 or more doses	2020-10-07	No	Yes	No
2020-07-22	40	Female	SAT	13.22	No	Patient completed 3HP treatment	2020-10-07	No	Yes	Yes
2020-07-22	40	Female	DOT	8.17	No	Never initiated 3HP treatment	2020-09-02	No	No	No
2020-07-23	47	Female	CHOICE	7.1	No	Patient completed 3HP treatment	2020-10-15	No	Yes	Yes
2020-07-23	45	Male	DOT	7.13	No	Patient completed 3HP treatment	2020-10-05	No	Yes	Yes
2020-07-23	49	Male	CHOICE	9.63	No	Patient completed 3HP treatment	2020-10-08	No	Yes	Yes
2020-07-23	42	Female	CHOICE	7.56	No	Patient completed 3HP treatment	2020-10-08	No	Yes	Yes
2020-07-23	58	Female	DOT	11.08	No	Stopped 3HP due to a documented adverse event	2020-08-27	Yes	Yes	No
2020-07-24	44	Female	SAT	11.03	No	Patient completed 3HP treatment	2020-10-08	No	Yes	Yes
2020-07-24	40	Female	CHOICE	6.56	Yes	Patient completed 3HP treatment	2020-10-12	No	Yes	Yes
2020-07-24	46	Male	CHOICE	13.74	Yes	Patient completed 3HP treatment	2020-10-12	No	Yes	Yes
2020-07-28	45	Female	DOT	14.29	No	Patient completed 3HP treatment	2020-10-13	No	Yes	Yes
2020-07-28	35	Female	CHOICE	0.92	No	Patient completed 3HP treatment	2020-10-13	No	Yes	Yes
2020-07-28	37	Male	SAT	5.11	No	Patient completed 3HP treatment	2020-10-13	No	Yes	Yes
2020-07-28	52	Male	DOT	7.34	No	Patient completed 3HP treatment	2020-10-21	No	Yes	Yes
2020-07-29	48	Female	SAT	0.08	No	Patient completed 3HP treatment	2020-10-14	No	Yes	Yes
2020-07-29	24	Female	SAT	4.95	No	Missed 6 or more doses	2020-10-07	No	Yes	No
2020-07-29	45	Female	CHOICE	8.28	No	Patient completed 3HP treatment	2020-10-14	No	Yes	Yes
2020-07-29	35	Female	CHOICE	7.11	No	Patient completed 3HP treatment	2020-10-14	No	Yes	Yes
2020-07-30	34	Male	SAT	0.08	No	Patient completed 3HP treatment	2020-10-15	No	Yes	Yes
2020-07-30	44	Male	CHOICE	6.98	No	Patient completed 3HP treatment	2020-10-15	No	Yes	Yes
2020-07-30	49	Male	SAT	0.08	No	Patient completed 3HP treatment	2020-10-15	No	Yes	Yes
2020-07-30	34	Male	DOT	1.08	No	Patient completed 3HP treatment	2020-10-15	No	Yes	Yes
2020-08-03	45	Male	SAT	12.59	No	Patient completed 3HP treatment	2020-10-19	No	Yes	Yes
2020-08-03	33	Female	DOT	8.59	No	Patient completed 3HP treatment	2020-10-19	No	Yes	Yes
2020-08-03	45	Female	DOT	9.54	Yes	Patient completed 3HP treatment	2020-10-19	No	Yes	Yes
2020-08-03	48	Female	DOT	13.04	No	Patient completed 3HP treatment	2020-10-21	No	Yes	Yes
2020-08-03	40	Male	DOT	2.72	No	Patient completed 3HP treatment	2020-10-19	No	Yes	Yes
2020-08-03	31	Male	CHOICE	0.76	No	Patient completed 3HP treatment	2020-10-19	No	Yes	Yes
2020-08-04	62	Female	SAT	14.18	No	Patient completed 3HP treatment	2020-10-20	No	Yes	Yes
2020-08-04	50	Female	CHOICE	12.28	Yes	Patient completed 3HP treatment	2020-10-20	No	Yes	Yes
2020-08-04	36	Female	SAT	10.74	No	Patient completed 3HP treatment	2020-10-20	No	Yes	Yes
2020-08-04	41	Male	SAT	0.5	No	Patient completed 3HP treatment	2020-10-20	No	Yes	Yes
2020-08-05	41	Female	SAT	11.59	No	Patient completed 3HP treatment	2020-11-02	No	Yes	Yes
2020-08-05	47	Female	CHOICE	8.64	No	Patient completed 3HP treatment	2020-10-21	No	Yes	Yes
2020-08-05	40	Female	CHOICE	11.43	No	Patient completed 3HP treatment	2020-10-22	No	Yes	Yes
2020-08-05	37	Female	DOT	10.68	No	Patient completed 3HP treatment	2020-10-21	No	Yes	Yes
2020-08-06	26	Male	CHOICE	3.36	No	Patient completed 3HP treatment	2020-11-12	No	Yes	Yes
2020-08-06	50	Male	DOT	7.64	No	Patient completed 3HP treatment	2020-10-26	No	Yes	Yes
2020-08-06	43	Female	DOT	4.99	No	Patient completed 3HP treatment	2020-10-22	No	Yes	Yes
2020-08-07	48	Male	DOT	6.97	No	Patient completed 3HP treatment	2020-10-23	No	Yes	Yes
2020-08-07	46	Male	DOT	9.09	No	Patient completed 3HP treatment	2020-10-23	No	Yes	Yes
2020-08-07	32	Male	SAT	2.13	No	Patient completed 3HP treatment	2020-10-19	No	Yes	Yes
2020-08-10	45	Male	CHOICE	7.92	No	Patient completed 3HP treatment	2020-10-26	No	Yes	Yes
2020-08-10	41	Female	CHOICE	7.49	No	Patient completed 3HP treatment	2020-10-26	No	Yes	Yes
2020-08-11	27	Female	CHOICE	1.4	No	Patient completed 3HP treatment	2020-10-27	No	Yes	Yes
2020-08-11	50	Male	CHOICE	7.58	No	Patient completed 3HP treatment	2020-10-27	No	Yes	Yes
2020-08-11	46	Male	SAT	9.57	Yes	Patient completed 3HP treatment	2020-10-27	No	Yes	Yes
2020-08-11	38	Male	SAT	0.02	No	Patient completed 3HP treatment	2020-11-03	No	Yes	Yes
2020-08-11	36	Female	SAT	11.78	No	Patient completed 3HP treatment	2020-11-06	No	Yes	Yes
2020-08-12	68	Female	SAT	7.13	Yes	Patient completed 3HP treatment	2020-11-02	No	Yes	Yes
2020-08-12	35	Female	DOT	13.97	No	Patient completed 3HP treatment	2020-11-04	No	Yes	Yes
2020-08-12	26	Female	CHOICE	1.78	No	Patient completed 3HP treatment	2020-10-29	No	Yes	Yes
2020-08-12	38	Female	CHOICE	12.13	Yes	Patient completed 3HP treatment	2020-10-28	No	Yes	Yes
2020-08-12	36	Male	CHOICE	2.84	No	Patient completed 3HP treatment	2020-10-28	No	Yes	Yes
2020-08-12	55	Male	CHOICE	12.94	No	Patient completed 3HP treatment	2020-10-28	No	Yes	Yes
2020-08-12	35	Female	SAT	12.11	No	Patient completed 3HP treatment	2020-10-28	No	Yes	Yes
2020-08-12	50	Female	CHOICE	7.94	No	Patient completed 3HP treatment	2020-10-28	No	Yes	Yes
2020-08-13	34	Male	SAT	5.16	No	Missed 6 or more doses	2020-10-22	No	Yes	No
2020-08-13	51	Female	DOT	0.93	No	Patient completed 3HP treatment	2020-10-29	No	Yes	Yes
2020-08-13	54	Female	CHOICE	9.26	No	Patient completed 3HP treatment	2020-10-30	No	Yes	Yes
2020-08-13	42	Female	DOT	13.21	Yes	Patient completed 3HP treatment	2020-10-29	No	Yes	Yes
2020-08-13	31	Male	SAT	0.93	No	Patient completed 3HP treatment	2020-11-03	No	Yes	Yes
2020-08-14	48	Female	SAT	6.83	No	Patient completed 3HP treatment	2020-10-30	No	Yes	Yes
2020-08-14	48	Male	DOT	7.55	No	Patient completed 3HP treatment	2020-10-30	No	Yes	Yes
2020-08-14	36	Female	DOT	5.44	No	Patient completed 3HP treatment	2020-11-06	No	Yes	Yes
2020-08-17	46	Male	CHOICE	6.11	No	Patient completed 3HP treatment	2020-11-02	No	Yes	Yes
2020-08-17	38	Male	DOT	11.69	No	Patient completed 3HP treatment	2020-11-06	No	Yes	Yes
2020-08-17	36	Female	CHOICE	9.7	No	Patient completed 3HP treatment	2020-11-02	No	Yes	Yes
2020-08-18	55	Male	DOT	3.63	Yes	Patient completed 3HP treatment	2020-11-03	No	Yes	Yes
2020-08-18	35	Male	DOT	3.84	Yes	Patient completed 3HP treatment	2020-11-03	No	Yes	Yes
2020-08-18	42	Male	DOT	9.73	Yes	Patient completed 3HP treatment	2020-11-03	No	Yes	Yes
2020-08-18	43	Female	CHOICE	11.41	No	Patient completed 3HP treatment	2020-11-03	No	Yes	Yes
2020-08-19	36	Male	CHOICE	4.46	Yes	Patient completed 3HP treatment	2020-11-04	No	Yes	Yes
2020-08-20	46	Female	SAT	9.21	No	Patient completed 3HP treatment	2020-11-03	No	Yes	Yes
2020-08-20	43	Female	SAT	12.64	No	Patient completed 3HP treatment	2020-11-05	No	Yes	Yes
2020-08-20	37	Male	SAT	5.2	No	Patient completed 3HP treatment	2020-11-02	No	Yes	Yes
2020-08-20	36	Female	SAT	11.33	Yes	Patient completed 3HP treatment	2020-11-05	No	Yes	Yes
2020-08-20	25	Female	DOT	0.79	No	Patient completed 3HP treatment	2020-11-04	No	Yes	Yes
2020-08-21	42	Female	SAT	4.1	No	Patient completed 3HP treatment	2020-11-13	No	Yes	Yes
2020-08-21	50	Male	SAT	3.59	No	Patient completed 3HP treatment	2020-11-06	No	Yes	Yes
2020-08-21	34	Male	SAT	0.88	No	Patient completed 3HP treatment	2020-11-06	No	Yes	Yes
2020-08-21	30	Female	SAT	1.4	No	Patient completed 3HP treatment	2020-11-06	No	Yes	Yes
2020-08-21	48	Female	CHOICE	12.33	No	Patient completed 3HP treatment	2020-11-06	No	Yes	Yes
2020-08-24	28	Female	CHOICE	4.95	Yes	Patient completed 3HP treatment	2020-11-10	No	Yes	Yes
2020-08-24	49	Female	DOT	3.33	Yes	Patient completed 3HP treatment	2020-11-09	No	Yes	Yes
2020-08-24	45	Female	DOT	13.65	Yes	Patient completed 3HP treatment	2020-11-20	No	Yes	Yes
2020-08-24	49	Female	CHOICE	8.19	Yes	Patient completed 3HP treatment	2020-11-09	No	Yes	Yes
2020-08-25	38	Female	SAT	4.38	Yes	Patient completed 3HP treatment	2020-11-11	No	Yes	Yes
2020-08-25	50	Female	CHOICE	9.56	No	Patient completed 3HP treatment	2020-11-10	No	Yes	Yes
2020-08-25	54	Male	SAT	2.14	No	Patient completed 3HP treatment	2020-11-10	No	Yes	Yes
2020-08-25	45	Female	SAT	10.65	No	Patient completed 3HP treatment	2020-11-10	No	Yes	Yes
2020-08-25	41	Male	DOT	11	No	Patient completed 3HP treatment	2020-11-11	No	Yes	Yes
2020-08-26	37	Male	CHOICE	6.69	No	Patient completed 3HP treatment	2020-11-11	No	Yes	Yes
2020-08-26	34	Female	SAT	3.78	No	Patient completed 3HP treatment	2020-11-11	No	Yes	Yes
2020-08-26	33	Female	DOT	6.13	No	Patient completed 3HP treatment	2020-11-13	No	Yes	Yes
2020-08-26	62	Female	CHOICE	6.92	No	Patient completed 3HP treatment	2020-11-11	No	Yes	Yes
2020-08-26	51	Female	DOT	9.59	Yes	Patient completed 3HP treatment	2020-11-11	No	Yes	Yes
2020-08-27	58	Male	DOT	5.65	Yes	Patient completed 3HP treatment	2020-11-12	No	Yes	Yes
2020-08-27	30	Female	DOT	6.1	No	Patient completed 3HP treatment	2020-11-13	No	Yes	Yes
2020-08-27	51	Male	DOT	4.65	No	Patient completed 3HP treatment	2020-11-12	No	Yes	Yes
2020-08-27	46	Female	CHOICE	13.07	No	Patient completed 3HP treatment	2020-11-12	No	Yes	Yes
2020-08-27	32	Male	SAT	0.31	No	Patient completed 3HP treatment	2020-11-10	No	Yes	Yes
2020-08-28	41	Female	CHOICE	0.64	No	Patient completed 3HP treatment	2020-11-13	No	Yes	Yes
2020-08-28	55	Male	DOT	10.74	Yes	Patient completed 3HP treatment	2020-11-13	No	Yes	Yes
2020-08-28	38	Female	SAT	3.32	No	Patient completed 3HP treatment	2020-11-11	No	Yes	Yes
2020-08-28	30	Female	CHOICE	8.46	No	Patient completed 3HP treatment	2020-11-13	No	Yes	Yes
2020-08-28	45	Male	CHOICE	5.19	No	Missed 6 or more doses	2020-10-26	No	Yes	No
2020-08-31	49	Female	CHOICE	7.5	No	Patient completed 3HP treatment	2020-11-16	No	Yes	Yes
2020-09-01	57	Male	DOT	9.24	No	Patient completed 3HP treatment	2020-11-17	No	Yes	Yes
2020-09-01	43	Female	SAT	8.2	No	Patient completed 3HP treatment	2020-11-25	No	Yes	Yes
2020-09-01	24	Female	SAT	7.67	Yes	Patient completed 3HP treatment	2020-11-25	No	Yes	Yes
2020-09-01	54	Male	SAT	8.81	No	Patient completed 3HP treatment	2020-11-16	No	Yes	Yes
2020-09-01	32	Male	DOT	5.83	No	Patient completed 3HP treatment	2020-11-17	No	Yes	Yes
2020-09-02	59	Female	CHOICE	2.56	No	Patient completed 3HP treatment	2020-11-18	No	Yes	Yes
2020-09-02	26	Female	DOT	2.67	Yes	Patient completed 3HP treatment	2020-11-25	No	Yes	Yes
2020-09-03	33	Female	CHOICE	6.67	No	Patient completed 3HP treatment	2020-11-19	No	Yes	Yes
2020-09-03	59	Female	DOT	12.24	No	Patient completed 3HP treatment	2020-11-19	No	Yes	Yes
2020-09-03	46	Female	CHOICE	8.67	No	Patient completed 3HP treatment	2020-11-17	No	Yes	Yes
2020-09-03	42	Female	DOT	11.73	No	Patient completed 3HP treatment	2020-11-19	No	Yes	Yes
2020-09-03	39	Male	CHOICE	4.49	No	Patient completed 3HP treatment	2020-11-19	No	Yes	Yes
2020-09-03	35	Female	DOT	4.38	No	Patient completed 3HP treatment	2020-11-19	No	Yes	Yes
2020-09-03	48	Female	SAT	9.74	No	Patient completed 3HP treatment	2020-11-20	No	Yes	Yes
2020-09-04	53	Female	SAT	11.3	No	Patient completed 3HP treatment	2020-11-20	No	Yes	Yes
2020-09-04	44	Female	DOT	8.88	No	Patient completed 3HP treatment	2020-11-23	No	Yes	Yes
2020-09-04	51	Female	SAT	12.82	Yes	Patient completed 3HP treatment	2020-11-20	No	Yes	Yes
2020-09-07	63	Male	SAT	14.8	Yes	Patient completed 3HP treatment	2020-11-23	No	Yes	Yes
2020-09-07	32	Female	CHOICE	7.37	Yes	Patient completed 3HP treatment	2020-11-20	No	Yes	Yes
2020-09-07	61	Female	DOT	14.82	No	Patient completed 3HP treatment	2020-11-30	No	Yes	Yes
2020-09-07	53	Female	CHOICE	6.56	No	Patient completed 3HP treatment	2020-11-25	No	Yes	Yes
2020-09-07	48	Male	DOT	8.24	No	Patient completed 3HP treatment	2020-11-23	No	Yes	Yes
2020-09-08	52	Male	DOT	13.2	Yes	Patient completed 3HP treatment	2020-11-26	No	Yes	Yes
2020-09-08	19	Male	CHOICE	15.09	No	Patient completed 3HP treatment	2020-12-01	No	Yes	Yes
2020-09-08	36	Male	SAT	4.36	No	Patient completed 3HP treatment	2020-11-24	No	Yes	Yes
2020-09-08	41	Female	SAT	11.87	Yes	Patient completed 3HP treatment	2020-11-24	No	Yes	Yes
2020-09-08	44	Male	SAT	6.14	No	Patient completed 3HP treatment	2020-11-24	No	Yes	Yes
2020-09-08	19	Female	SAT	16.42	No	Patient completed 3HP treatment	2020-11-24	No	Yes	Yes
2020-09-09	41	Female	SAT	8.31	No	Patient completed 3HP treatment	2020-12-02	No	Yes	Yes
2020-09-09	45	Male	CHOICE	0.77	Yes	Patient completed 3HP treatment	2020-11-25	No	Yes	Yes
2020-09-09	40	Female	DOT	14.02	No	Patient completed 3HP treatment	2020-11-26	No	Yes	Yes
2020-09-09	51	Male	DOT	12.99	No	Patient completed 3HP treatment	2020-12-02	No	Yes	Yes
2020-09-09	36	Female	DOT	7.69	No	Patient completed 3HP treatment	2020-12-02	No	Yes	Yes
2020-09-09	44	Female	DOT	13.95	No	Patient completed 3HP treatment	2020-11-25	No	Yes	Yes
2020-09-09	53	Female	DOT	2.48	No	Patient completed 3HP treatment	2020-11-25	No	Yes	Yes
2020-09-10	41	Female	CHOICE	12.19	No	Patient completed 3HP treatment	2020-11-27	No	Yes	Yes
2020-09-10	32	Male	DOT	2.15	No	Patient completed 3HP treatment	2020-11-26	No	Yes	Yes
2020-09-10	28	Male	CHOICE	8.19	No	Patient completed 3HP treatment	2020-11-26	No	Yes	Yes
2020-09-10	47	Female	CHOICE	9.55	No	Patient completed 3HP treatment	2020-11-26	No	Yes	Yes
2020-09-10	54	Female	CHOICE	12.69	Yes	Patient completed 3HP treatment	2020-11-25	No	Yes	Yes
2020-09-10	49	Male	CHOICE	4.69	No	Patient completed 3HP treatment	2020-12-03	No	Yes	Yes
2020-09-11	48	Female	SAT	6.78	Yes	Patient completed 3HP treatment	2020-11-27	No	Yes	Yes
2020-09-11	48	Female	SAT	12.14	No	New medication with 3HP drug-drug interaction	2020-10-16	No	Yes	No
2020-09-11	45	Female	SAT	12.18	No	Patient completed 3HP treatment	2020-11-30	No	Yes	Yes
2020-09-11	48	Male	CHOICE	2.67	No	Patient completed 3HP treatment	2020-11-27	No	Yes	Yes
2020-09-11	45	Female	SAT	11.87	No	Patient completed 3HP treatment	2020-11-27	No	Yes	Yes
2020-09-14	45	Male	CHOICE	2.7	Yes	Patient completed 3HP treatment	2020-11-27	No	Yes	Yes
2020-09-14	52	Male	DOT	2.7	No	Patient completed 3HP treatment	2020-11-30	No	Yes	Yes
2020-09-14	38	Female	CHOICE	8.45	No	Patient completed 3HP treatment	2020-11-30	No	Yes	Yes
2020-09-14	34	Male	CHOICE	9.59	No	Patient completed 3HP treatment	2020-11-30	No	Yes	Yes
2020-09-15	50	Female	CHOICE	1.71	No	Patient completed 3HP treatment	2020-12-04	No	Yes	Yes
2020-09-15	51	Male	DOT	2.12	No	Missed 6 or more doses	2020-11-10	No	Yes	No
2020-09-15	30	Female	DOT	8.71	No	Pregnancy	2020-11-02	No	Yes	No
2020-09-15	65	Male	SAT	15.39	Yes	Patient completed 3HP treatment	2020-11-30	No	Yes	Yes
2020-09-15	39	Male	SAT	12.71	No	Patient completed 3HP treatment	2020-12-01	No	Yes	Yes
2020-09-16	33	Female	SAT	2.71	No	Patient completed 3HP treatment	2020-12-04	No	Yes	Yes
2020-09-16	53	Female	DOT	12.88	No	Patient completed 3HP treatment	2020-12-02	No	Yes	Yes
2020-09-16	35	Male	CHOICE	4.46	No	Patient completed 3HP treatment	2020-12-01	No	Yes	Yes
2020-09-16	43	Male	SAT	6.54	No	Patient completed 3HP treatment	2020-12-04	No	Yes	Yes
2020-09-17	51	Male	CHOICE	9.07	No	Patient completed 3HP treatment	2020-12-03	No	Yes	Yes
2020-09-17	51	Male	SAT	11.6	Yes	Patient completed 3HP treatment	2020-12-03	No	Yes	Yes
2020-09-18	29	Female	CHOICE	4.39	No	Patient completed 3HP treatment	2021-01-05	No	Yes	Yes
2020-09-18	47	Male	DOT	13.39	Yes	Patient completed 3HP treatment	2020-12-04	No	Yes	Yes
2020-09-21	42	Female	DOT	9.04	No	Patient completed 3HP treatment	2020-12-08	No	Yes	Yes
2020-09-22	48	Female	DOT	12.32	No	Patient completed 3HP treatment	2020-12-08	No	Yes	Yes
2020-09-22	33	Male	DOT	4.95	No	Patient completed 3HP treatment	2020-12-09	No	Yes	Yes
2020-09-22	45	Female	SAT	11.81	Yes	Patient completed 3HP treatment	2020-12-15	No	Yes	Yes
2020-09-22	45	Female	DOT	5.92	No	Patient completed 3HP treatment	2020-12-08	No	Yes	Yes
2020-09-22	46	Female	CHOICE	12.77	No	Patient completed 3HP treatment	2020-12-09	No	Yes	Yes
2020-09-23	38	Female	SAT	13.55	No	Patient completed 3HP treatment	2020-12-09	No	Yes	Yes
2020-09-23	45	Male	CHOICE	6.21	No	Patient completed 3HP treatment	2020-12-09	No	Yes	Yes
2020-09-23	31	Male	SAT	0.08	No	Patient completed 3HP treatment	2020-12-09	No	Yes	Yes
2020-09-23	49	Male	CHOICE	10.78	No	Patient completed 3HP treatment	2020-12-15	No	Yes	Yes
2020-09-24	36	Female	SAT	8.73	No	Patient completed 3HP treatment	2020-12-10	No	Yes	Yes
2020-09-24	34	Female	DOT	11.08	No	Patient completed 3HP treatment	2020-12-14	No	Yes	Yes
2020-09-24	37	Female	CHOICE	1.66	No	Patient completed 3HP treatment	2020-12-10	No	Yes	Yes
2020-09-24	38	Female	DOT	11.79	No	Patient completed 3HP treatment	2020-12-10	No	Yes	Yes
2020-09-25	47	Male	CHOICE	11.73	Yes	Patient completed 3HP treatment	2020-12-14	No	Yes	Yes
2020-09-25	42	Male	DOT	8.73	Yes	Patient completed 3HP treatment	2020-12-11	No	Yes	Yes
2020-09-28	45	Male	SAT	13.03	No	Patient completed 3HP treatment	2020-12-14	No	Yes	Yes
2020-09-28	38	Female	CHOICE	8.16	No	Patient completed 3HP treatment	2020-12-15	No	Yes	Yes
2020-09-28	46	Female	SAT	11.28	No	Patient completed 3HP treatment	2020-12-14	No	Yes	Yes
2020-09-28	28	Male	SAT	7.49	No	Patient completed 3HP treatment	2020-12-14	No	Yes	Yes
2020-09-28	67	Female	SAT	10.25	No	Patient completed 3HP treatment	2020-12-15	No	Yes	Yes
2020-09-28	40	Male	SAT	1.72	No	Patient completed 3HP treatment	2020-12-14	No	Yes	Yes
2020-09-28	34	Male	SAT	5.82	No	Patient completed 3HP treatment	2020-12-14	No	Yes	Yes
2020-09-28	46	Female	CHOICE	6.38	Yes	Patient completed 3HP treatment	2020-12-14	No	Yes	Yes
2020-09-28	38	Male	CHOICE	2.08	No	Patient completed 3HP treatment	2020-12-21	No	Yes	Yes
2020-09-29	51	Male	DOT	6.19	Yes	Patient completed 3HP treatment	2020-12-17	No	Yes	Yes
2020-09-29	30	Female	DOT	6.95	No	Patient completed 3HP treatment	2020-12-15	No	Yes	Yes
2020-09-29	42	Female	CHOICE	3.01	No	Patient completed 3HP treatment	2020-12-16	No	Yes	Yes
2020-09-29	40	Female	SAT	9.8	No	Missed 6 or more doses	2020-12-11	No	Yes	No
2020-09-29	30	Male	DOT	12.98	No	Patient completed 3HP treatment	2020-12-16	No	Yes	Yes
2020-09-29	51	Male	DOT	8.26	No	Missed 6 or more doses	2020-11-13	No	Yes	No
2020-09-30	27	Female	CHOICE	2.03	No	Patient completed 3HP treatment	2020-12-16	No	Yes	Yes
2020-09-30	42	Female	DOT	7.07	No	Patient completed 3HP treatment	2020-12-16	No	Yes	Yes
2020-09-30	38	Female	DOT	6.17	No	Patient completed 3HP treatment	2020-12-21	No	Yes	Yes
2020-09-30	41	Male	SAT	1.6	No	Patient completed 3HP treatment	2020-12-18	No	Yes	Yes
2020-10-01	40	Male	SAT	2.78	Yes	Patient completed 3HP treatment	2020-12-17	No	Yes	Yes
2020-10-01	26	Female	DOT	4.75	No	Patient completed 3HP treatment	2020-12-17	No	Yes	Yes
2020-10-01	44	Female	CHOICE	12.02	No	Patient completed 3HP treatment	2020-12-17	No	Yes	Yes
2020-10-01	47	Female	CHOICE	8.75	No	Patient completed 3HP treatment	2020-12-17	No	Yes	Yes
2020-10-01	33	Female	CHOICE	9.75	No	Patient completed 3HP treatment	2020-12-30	No	Yes	Yes
2020-10-02	35	Female	DOT	9.65	No	Patient completed 3HP treatment	2020-12-30	No	Yes	Yes
2020-10-02	45	Female	SAT	10.35	Yes	Patient completed 3HP treatment	2020-12-30	No	Yes	Yes
2020-10-02	36	Female	CHOICE	2.74	Yes	Patient completed 3HP treatment	2020-12-30	No	Yes	Yes
2020-10-05	36	Female	DOT	6.89	No	Patient completed 3HP treatment	2020-12-21	No	Yes	Yes
2020-10-05	43	Male	CHOICE	8.85	Yes	Patient completed 3HP treatment	2020-12-22	No	Yes	Yes
2020-10-05	34	Female	DOT	4.14	Yes	Patient completed 3HP treatment	2020-12-21	No	Yes	Yes
2020-10-05	44	Female	DOT	14.1	No	Patient completed 3HP treatment	2020-12-21	No	Yes	Yes
2020-10-06	36	Male	CHOICE	7.47	Yes	Missed 6 or more doses	2020-12-11	No	Yes	No
2020-10-06	50	Female	SAT	6.69	No	Patient completed 3HP treatment	2021-01-05	No	Yes	Yes
2020-10-06	34	Male	CHOICE	1.07	No	Patient completed 3HP treatment	2020-12-30	No	Yes	Yes
2020-10-06	52	Female	SAT	0.69	No	Patient completed 3HP treatment	2020-12-22	No	Yes	Yes
2020-10-06	29	Female	SAT	6.76	No	Patient completed 3HP treatment	2020-12-30	No	Yes	Yes
2020-10-06	64	Female	CHOICE	4.76	No	Patient completed 3HP treatment	2020-12-22	No	Yes	Yes
2020-10-06	43	Male	DOT	10.31	No	Patient completed 3HP treatment	2020-12-21	No	Yes	Yes
2020-10-07	30	Female	CHOICE	0.89	No	Patient completed 3HP treatment	2020-12-22	No	Yes	Yes
2020-10-07	41	Female	SAT	4.77	No	Patient completed 3HP treatment	2020-12-23	No	Yes	Yes
2020-10-07	43	Female	SAT	7.91	No	Patient completed 3HP treatment	2021-01-05	No	Yes	Yes
2020-10-08	26	Female	SAT	3.62	Yes	Patient completed 3HP treatment	2020-12-30	No	Yes	Yes
2020-10-08	44	Male	DOT	5.85	No	Patient completed 3HP treatment	2020-12-30	No	Yes	Yes
2020-10-08	48	Female	SAT	11.36	Yes	Patient completed 3HP treatment	2021-01-07	No	Yes	Yes
2020-10-12	43	Male	CHOICE	8.78	No	Patient completed 3HP treatment	2021-01-20	No	Yes	Yes
2020-10-12	54	Female	DOT	11.78	No	Patient completed 3HP treatment	2020-12-30	No	Yes	Yes
2020-10-12	65	Male	CHOICE	9.6	No	Stopped 3HP due to a documented adverse event	2020-11-02	Yes	Yes	No
2020-10-12	53	Male	SAT	11.04	Yes	Missed 6 or more doses	2020-12-21	No	Yes	No
2020-10-12	33	Female	SAT	8.49	No	Patient completed 3HP treatment	2020-12-30	No	Yes	Yes
2020-10-12	57	Female	CHOICE	9.84	No	Missed 6 or more doses	2020-12-03	No	Yes	No
2020-10-12	36	Female	CHOICE	8.6	No	Patient completed 3HP treatment	2020-12-30	No	Yes	Yes
2020-10-12	24	Female	CHOICE	6.99	No	Patient completed 3HP treatment	2020-12-30	No	Yes	Yes
2020-10-13	33	Male	DOT	4.78	No	Patient completed 3HP treatment	2020-12-30	No	Yes	Yes
2020-10-13	39	Female	DOT	9.28	No	Patient completed 3HP treatment	2020-12-30	No	Yes	Yes
2020-10-13	40	Female	DOT	0.13	No	Patient completed 3HP treatment	2020-12-30	No	Yes	Yes
2020-10-13	57	Male	SAT	5.4	No	Patient completed 3HP treatment	2020-12-30	No	Yes	Yes
2020-10-13	33	Female	DOT	9.03	No	Patient completed 3HP treatment	2020-12-30	No	Yes	Yes
2020-10-14	20	Female	DOT	-0.04	No	Patient completed 3HP treatment	2020-12-30	No	Yes	Yes
2020-10-14	45	Female	CHOICE	19.78	No	Patient completed 3HP treatment	2020-12-30	No	Yes	Yes
2020-10-16	35	Female	SAT	6.76	No	Patient completed 3HP treatment	2021-01-06	No	Yes	Yes
2020-10-16	37	Male	DOT	4.79	No	Patient completed 3HP treatment	2021-01-06	No	Yes	Yes
2020-10-16	38	Female	SAT	1.23	No	Patient completed 3HP treatment	2021-01-25	No	Yes	Yes
2020-10-16	46	Male	DOT	1.83	Yes	Patient completed 3HP treatment	2021-01-06	No	Yes	Yes
2020-10-16	41	Female	SAT	13.04	No	Patient completed 3HP treatment	2021-01-06	No	Yes	Yes
2020-10-19	61	Male	SAT	13.8	Yes	Patient completed 3HP treatment	2021-01-05	No	Yes	Yes
2020-10-19	51	Male	CHOICE	5.8	No	Patient completed 3HP treatment	2021-01-05	No	Yes	Yes
2020-10-19	43	Female	SAT	13.8	No	Patient completed 3HP treatment	2021-01-07	No	Yes	Yes
2020-10-19	40	Female	SAT	11.19	No	Patient completed 3HP treatment	2021-01-05	No	Yes	Yes
2020-10-19	38	Female	CHOICE	0.86	No	Patient completed 3HP treatment	2021-01-05	No	Yes	Yes
2020-10-20	61	Male	CHOICE	15.8	No	Stopped 3HP due to a documented adverse event	2020-12-01	Yes	Yes	No
2020-10-20	37	Female	DOT	9.8	No	Patient completed 3HP treatment	2021-01-05	No	Yes	Yes
2020-10-20	53	Female	DOT	4.33	No	Patient completed 3HP treatment	2021-01-05	No	Yes	Yes
2020-10-21	50	Female	SAT	10.8	No	Patient completed 3HP treatment	2021-01-06	No	Yes	Yes
2020-10-21	33	Female	SAT	9.8	No	Patient completed 3HP treatment	2021-01-06	No	Yes	Yes
2020-10-21	48	Female	CHOICE	7.8	No	Patient completed 3HP treatment	2021-01-06	No	Yes	Yes
2020-10-22	67	Female	CHOICE	9.81	No	Patient completed 3HP treatment	2021-01-07	No	Yes	Yes
2020-10-22	41	Female	DOT	16.81	No	Patient completed 3HP treatment	2021-01-07	No	Yes	Yes
2020-10-22	32	Female	DOT	4.28	No	Patient completed 3HP treatment	2021-01-07	No	Yes	Yes
2020-10-23	39	Female	CHOICE	9.81	No	Patient completed 3HP treatment	2021-01-08	No	Yes	Yes
2020-10-26	45	Female	SAT	7.89	Yes	Patient completed 3HP treatment	2021-01-11	No	Yes	Yes
2020-10-26	28	Female	DOT	5.97	No	Missed 6 or more doses	2021-02-04	No	Yes	No
2020-10-26	38	Female	DOT	12.68	No	Patient completed 3HP treatment	2021-01-12	No	Yes	Yes
2020-10-26	24	Male	DOT	16.48	No	Patient completed 3HP treatment	2021-01-13	No	Yes	Yes
2020-10-26	42	Female	SAT	5.73	Yes	Patient completed 3HP treatment	2021-01-20	No	Yes	Yes
2020-10-27	33	Female	CHOICE	12.62	No	Patient completed 3HP treatment	2021-01-19	No	Yes	Yes
2020-10-27	28	Female	CHOICE	6.38	No	Patient completed 3HP treatment	2021-01-12	No	Yes	Yes
2020-10-27	42	Female	CHOICE	8.59	No	Patient completed 3HP treatment	2021-01-19	No	Yes	Yes
2020-10-27	35	Female	CHOICE	4.19	No	Patient completed 3HP treatment	2021-01-13	No	Yes	Yes
2020-10-27	55	Female	CHOICE	12.54	No	Patient completed 3HP treatment	2021-01-20	No	Yes	Yes
2020-10-28	40	Female	CHOICE	12.46	No	Patient completed 3HP treatment	2021-01-20	No	Yes	Yes
2020-10-28	37	Male	DOT	2.76	No	Patient completed 3HP treatment	2021-01-13	No	Yes	Yes
2020-10-28	52	Male	SAT	9.78	No	Patient completed 3HP treatment	2021-01-13	No	Yes	Yes
2020-10-28	34	Male	DOT	8.41	Yes	Patient completed 3HP treatment	2021-01-13	No	Yes	Yes
2020-10-29	45	Female	SAT	12.7	No	Patient completed 3HP treatment	2021-01-20	No	Yes	Yes
2020-10-29	44	Female	CHOICE	8.03	No	Patient completed 3HP treatment	2021-01-20	No	Yes	Yes
2020-10-29	54	Female	DOT	8.74	No	Patient completed 3HP treatment	2021-01-20	No	Yes	Yes
2020-10-29	32	Female	CHOICE	5.81	No	Patient completed 3HP treatment	2021-01-25	No	Yes	Yes
2020-10-29	59	Male	SAT	12.11	No	Patient completed 3HP treatment	2021-01-20	No	Yes	Yes
2020-10-30	45	Female	DOT	7.63	No	Patient completed 3HP treatment	2021-01-19	No	Yes	Yes
2020-11-02	34	Female	CHOICE	2.11	No	Patient completed 3HP treatment	2021-01-20	No	Yes	Yes
2020-11-02	42	Female	DOT	7.91	No	Stopped 3HP due to a documented adverse event	2020-12-14	Yes	Yes	No
2020-11-02	47	Female	CHOICE	3.43	No	Patient completed 3HP treatment	2021-01-19	No	Yes	Yes
2020-11-02	42	Female	CHOICE	7.91	No	Patient completed 3HP treatment	2021-01-20	No	Yes	Yes
2020-11-02	50	Male	CHOICE	7.84	Yes	Patient completed 3HP treatment	2021-01-21	No	Yes	Yes
2020-11-02	34	Female	SAT	5.9	No	Patient completed 3HP treatment	2021-01-20	No	Yes	Yes
2020-11-03	47	Female	DOT	2.01	No	Patient completed 3HP treatment	2021-01-19	No	Yes	Yes
2020-11-03	37	Female	DOT	13.47	Yes	Patient completed 3HP treatment	2021-01-19	No	Yes	Yes
2020-11-03	46	Female	DOT	11.46	Yes	Patient completed 3HP treatment	2021-01-20	No	Yes	Yes
2020-11-04	30	Female	SAT	10.84	No	Patient completed 3HP treatment	2021-01-20	No	Yes	Yes
2020-11-04	53	Female	SAT	14.84	No	Patient completed 3HP treatment	2021-01-22	No	Yes	Yes
2020-11-04	44	Female	CHOICE	7.1	No	Patient completed 3HP treatment	2021-01-20	No	Yes	Yes
2020-11-04	49	Female	SAT	3.64	No	Patient completed 3HP treatment	2021-01-21	No	Yes	Yes
2020-11-05	38	Male	SAT	8.85	No	Patient completed 3HP treatment	2021-01-21	No	Yes	Yes
2020-11-05	38	Female	CHOICE	13.26	No	Patient completed 3HP treatment	2021-01-21	No	Yes	Yes
2020-11-05	52	Male	DOT	8.85	No	Patient completed 3HP treatment	2021-01-21	No	Yes	Yes
2020-11-05	46	Male	CHOICE	8.22	No	Patient completed 3HP treatment	2021-01-21	No	Yes	Yes
2020-11-09	37	Female	SAT	2.07	No	Missed 6 or more doses	2021-01-18	No	Yes	No
2020-11-10	44	Female	DOT	12.11	No	Patient completed 3HP treatment	2021-01-27	No	Yes	Yes
2020-11-10	24	Female	DOT	4.84	No	Patient completed 3HP treatment	2021-02-09	No	Yes	Yes
2020-11-10	42	Female	SAT	5.46	Yes	Missed 6 or more doses	2021-01-01	No	Yes	No
2020-11-10	43	Female	SAT	8.06	No	Patient completed 3HP treatment	2021-01-27	No	Yes	Yes
2020-11-23	29	Female	DOT	4.55	Yes	Patient completed 3HP treatment	2021-02-17	No	Yes	Yes
2020-11-23	26	Female	DOT	1.81	No	Patient completed 3HP treatment	2021-02-17	No	Yes	Yes
2020-11-23	36	Male	SAT	3.86	No	Patient completed 3HP treatment	2021-02-09	No	Yes	Yes
2020-11-23	36	Female	CHOICE	7.03	No	Patient completed 3HP treatment	2021-02-09	No	Yes	Yes
2020-11-24	52	Female	DOT	12.99	No	Patient completed 3HP treatment	2021-02-10	No	Yes	Yes
2020-11-24	47	Female	SAT	0.3	No	Patient completed 3HP treatment	2021-02-09	No	Yes	Yes
2020-11-24	31	Female	DOT	16.18	Yes	Patient completed 3HP treatment	2021-02-10	No	Yes	Yes
2020-11-24	50	Female	DOT	0.32	No	Patient completed 3HP treatment	2021-02-09	No	Yes	Yes
2020-11-24	42	Male	SAT	4.25	No	Patient completed 3HP treatment	2021-02-09	No	Yes	Yes
2020-11-24	37	Female	SAT	11.79	No	Patient completed 3HP treatment	2021-02-09	No	Yes	Yes
2020-11-25	26	Male	SAT	2.28	No	Patient completed 3HP treatment	2021-02-12	No	Yes	Yes
2020-11-25	19	Female	SAT	1.43	No	Patient completed 3HP treatment	2021-02-10	No	Yes	Yes
2020-11-25	49	Female	CHOICE	12.77	No	Patient completed 3HP treatment	2021-02-10	No	Yes	Yes
2020-11-25	26	Male	DOT	2.55	No	Patient completed 3HP treatment	2021-03-02	No	Yes	Yes
2020-11-25	49	Female	SAT	6.84	No	Patient completed 3HP treatment	2021-02-10	No	Yes	Yes
2020-11-26	42	Female	CHOICE	2.65	No	Patient completed 3HP treatment	2021-02-11	No	Yes	Yes
2020-11-26	36	Female	CHOICE	4.42	No	Patient completed 3HP treatment	2021-02-23	No	Yes	Yes
2020-11-26	47	Female	SAT	2.55	No	Patient completed 3HP treatment	2021-02-11	No	Yes	Yes
2020-11-26	58	Male	DOT	11	Yes	Patient completed 3HP treatment	2021-02-12	No	Yes	Yes
2020-11-26	37	Female	CHOICE	12.94	No	Patient completed 3HP treatment	2021-02-10	No	Yes	Yes
2020-11-26	39	Male	CHOICE	0.02	No	Patient completed 3HP treatment	2021-02-15	No	Yes	Yes
2020-11-27	42	Female	SAT	0.35	No	Patient completed 3HP treatment	2021-02-12	No	Yes	Yes
2020-11-27	48	Female	CHOICE	13.38	Yes	Patient completed 3HP treatment	2021-02-12	No	Yes	Yes
2020-11-27	37	Female	SAT	8.46	No	Patient completed 3HP treatment	2021-02-12	No	Yes	Yes
2020-11-30	48	Male	DOT	13.28	Yes	Patient completed 3HP treatment	2021-02-15	No	Yes	Yes
2020-11-30	43	Female	DOT	13.34	No	Patient completed 3HP treatment	2021-02-15	No	Yes	Yes
2020-11-30	46	Female	DOT	5.34	Yes	Patient completed 3HP treatment	2021-02-15	No	Yes	Yes
2020-11-30	39	Male	DOT	3.23	Yes	Patient completed 3HP treatment	2021-02-15	No	Yes	Yes
2020-11-30	35	Male	CHOICE	1.72	No	Patient completed 3HP treatment	2021-02-17	No	Yes	Yes
2020-12-01	36	Male	CHOICE	5.2	No	Patient completed 3HP treatment	2021-02-17	No	Yes	Yes
2020-12-01	41	Female	SAT	9.65	Yes	Patient completed 3HP treatment	2021-02-17	No	Yes	Yes
2020-12-01	39	Male	CHOICE	8.24	No	Missed 6 or more doses	2021-01-20	No	Yes	No
2020-12-01	34	Female	SAT	1.86	No	Patient completed 3HP treatment	2021-02-24	No	Yes	Yes
2020-12-01	58	Male	DOT	12.85	Yes	Patient completed 3HP treatment	2021-02-17	No	Yes	Yes
2020-12-02	39	Male	DOT	12.36	No	Patient completed 3HP treatment	2021-02-17	No	Yes	Yes
2020-12-02	38	Female	CHOICE	10.86	No	Patient completed 3HP treatment	2021-02-17	No	Yes	Yes
2020-12-02	44	Female	SAT	6.49	No	Patient completed 3HP treatment	2021-02-18	No	Yes	Yes
2020-12-02	51	Male	CHOICE	18.78	Yes	Patient completed 3HP treatment	2021-03-04	No	Yes	Yes
2020-12-03	41	Female	SAT	8.58	No	Patient completed 3HP treatment	2021-02-18	No	Yes	Yes
2020-12-03	46	Male	DOT	0.48	No	Patient completed 3HP treatment	2021-02-22	No	Yes	Yes
2020-12-03	36	Female	CHOICE	5.74	No	Patient completed 3HP treatment	2021-02-18	No	Yes	Yes
2020-12-03	55	Male	SAT	13.83	No	Patient completed 3HP treatment	2021-02-22	No	Yes	Yes
2020-12-07	40	Female	CHOICE	10.88	No	Patient completed 3HP treatment	2021-02-26	No	Yes	Yes
2020-12-08	41	Female	DOT	14.41	No	Patient completed 3HP treatment	2021-02-23	No	Yes	Yes
2020-12-08	40	Male	SAT	10.83	Yes	Patient completed 3HP treatment	2021-02-23	No	Yes	Yes
2020-12-09	29	Male	DOT	5.75	No	Patient completed 3HP treatment	2021-02-24	No	Yes	Yes
2020-12-09	43	Female	DOT	7.32	No	Patient completed 3HP treatment	2021-02-24	No	Yes	Yes
2020-12-09	45	Female	DOT	8.15	Yes	Patient completed 3HP treatment	2021-02-24	No	Yes	Yes
2020-12-09	39	Female	DOT	3.66	No	Patient completed 3HP treatment	2021-02-24	No	Yes	Yes
2020-12-10	45	Female	SAT	7.15	No	Patient completed 3HP treatment	2021-02-25	No	Yes	Yes
2020-12-10	56	Female	CHOICE	3.93	No	Patient completed 3HP treatment	2021-02-25	No	Yes	Yes
2020-12-14	45	Female	DOT	1.11	No	Patient completed 3HP treatment	2021-03-15	No	Yes	Yes
2020-12-14	54	Female	CHOICE	13.94	No	Patient completed 3HP treatment	2021-03-01	No	Yes	Yes
2020-12-14	39	Male	SAT	12.44	No	Patient completed 3HP treatment	2021-03-01	No	Yes	Yes
2020-12-14	45	Female	CHOICE	4.79	No	Patient completed 3HP treatment	2021-02-24	No	Yes	Yes
2020-12-14	28	Female	SAT	4.83	No	Patient completed 3HP treatment	2021-03-02	No	Yes	Yes
2020-12-14	37	Female	SAT	13.1	No	Patient completed 3HP treatment	2021-03-01	No	Yes	Yes
2020-12-15	44	Male	CHOICE	0.25	No	Patient completed 3HP treatment	2021-03-03	No	Yes	Yes
2020-12-15	39	Female	CHOICE	9.49	No	Patient completed 3HP treatment	2021-03-02	No	Yes	Yes
2020-12-15	47	Female	SAT	13	No	Patient completed 3HP treatment	2021-03-02	No	Yes	Yes
2020-12-15	39	Female	SAT	10.08	No	Patient completed 3HP treatment	2021-03-02	No	Yes	Yes
2020-12-16	42	Female	DOT	8.67	Yes	Patient completed 3HP treatment	2021-03-03	No	Yes	Yes
2020-12-16	33	Male	CHOICE	6.46	No	Patient completed 3HP treatment	2021-03-04	No	Yes	Yes
2021-01-05	59	Female	DOT	13.97	No	Patient completed 3HP treatment	2021-03-23	No	Yes	Yes
2021-01-05	37	Female	DOT	4.98	No	Patient completed 3HP treatment	2021-03-26	No	Yes	Yes
2021-01-06	21	Female	DOT	1.31	No	Patient completed 3HP treatment	2021-03-26	No	Yes	Yes
2021-01-06	45	Female	SAT	14.97	No	Patient completed 3HP treatment	2021-03-24	No	Yes	Yes
2021-01-06	27	Female	CHOICE	0.29	No	Patient completed 3HP treatment	2021-03-24	No	Yes	Yes
2021-01-06	37	Male	CHOICE	5.44	No	Missed 6 or more doses	2021-03-04	No	Yes	No
2021-01-11	41	Female	CHOICE	7.79	No	Patient completed 3HP treatment	2021-03-31	No	Yes	Yes
2021-01-11	34	Female	SAT	12.47	No	Patient completed 3HP treatment	2021-03-29	No	Yes	Yes
2021-01-11	51	Male	DOT	5.65	No	Patient completed 3HP treatment	2021-03-30	No	Yes	Yes
2021-01-11	60	Female	CHOICE	10.88	No	Patient completed 3HP treatment	2021-03-29	No	Yes	Yes
2021-01-11	29	Female	DOT	8.16	No	Patient completed 3HP treatment	2021-04-06	No	Yes	Yes
2021-01-11	46	Male	CHOICE	10.69	Yes	Patient completed 3HP treatment	2021-03-29	No	Yes	Yes
2021-01-11	46	Female	SAT	0.32	No	Patient completed 3HP treatment	2021-03-29	No	Yes	Yes
2021-01-11	49	Female	SAT	7.08	No	Patient completed 3HP treatment	2021-03-29	No	Yes	Yes
2021-01-11	48	Male	DOT	12.18	Yes	Patient completed 3HP treatment	2021-03-29	No	Yes	Yes
2021-01-11	39	Male	SAT	6.86	No	Patient completed 3HP treatment	2021-03-29	No	Yes	Yes
2021-01-12	42	Female	SAT	11.67	No	Patient completed 3HP treatment	2021-03-30	No	Yes	Yes
2021-01-12	42	Male	CHOICE	5.17	No	Patient completed 3HP treatment	2021-03-30	No	Yes	Yes
2021-01-12	26	Male	SAT	0.34	No	Patient completed 3HP treatment	2021-03-30	No	Yes	Yes
2021-01-13	40	Male	SAT	4.45	No	Patient completed 3HP treatment	2021-03-30	No	Yes	Yes
2021-01-19	44	Female	DOT	15.01	No	Patient completed 3HP treatment	2021-04-06	No	Yes	Yes
2021-01-19	42	Male	DOT	8.03	Yes	Patient completed 3HP treatment	2021-04-06	No	Yes	Yes
2021-01-19	38	Female	SAT	8.95	Yes	Patient completed 3HP treatment	2021-04-13	No	Yes	Yes
2021-01-19	50	Male	CHOICE	3.99	No	Patient completed 3HP treatment	2021-04-06	No	Yes	Yes
2021-01-19	32	Female	SAT	3.95	No	Stopped 3HP due to a documented adverse event	2021-02-08	Yes	Yes	No
2021-01-19	34	Male	DOT	8.01	No	Patient completed 3HP treatment	2021-04-06	No	Yes	Yes
2021-01-19	30	Male	CHOICE	3.7	No	Patient completed 3HP treatment	2021-04-20	No	Yes	Yes
2021-01-19	43	Female	SAT	13.71	No	Patient completed 3HP treatment	2021-04-12	No	Yes	Yes
2021-01-20	37	Female	DOT	0.86	Yes	Patient completed 3HP treatment	2021-04-09	No	Yes	Yes
2021-01-21	45	Male	DOT	3.7	No	Patient completed 3HP treatment	2021-04-08	No	Yes	Yes
2021-01-25	36	Female	DOT	7.72	No	Patient completed 3HP treatment	2021-04-14	No	Yes	Yes
2021-01-25	56	Female	SAT	5.84	No	Patient completed 3HP treatment	2021-04-12	No	Yes	Yes
2021-01-27	22	Male	CHOICE	4.89	No	Patient completed 3HP treatment	2021-04-14	No	Yes	Yes
2021-01-27	69	Male	SAT	2.03	No	Patient completed 3HP treatment	2021-04-14	No	Yes	Yes
2021-01-27	37	Female	SAT	11.45	Yes	Patient completed 3HP treatment	2021-04-14	No	Yes	Yes
2021-01-27	25	Female	CHOICE	1.96	No	Patient completed 3HP treatment	2021-04-23	No	Yes	Yes
2021-01-27	28	Female	CHOICE	0.75	No	Patient completed 3HP treatment	2021-04-14	No	Yes	Yes
2021-01-27	18	Female	CHOICE	7.41	No	Patient completed 3HP treatment	2021-04-20	No	Yes	Yes
2021-01-27	59	Female	CHOICE	12.02	Yes	Patient completed 3HP treatment	2021-04-14	No	Yes	Yes
2021-01-27	36	Female	DOT	8.05	No	Patient completed 3HP treatment	2021-04-14	No	Yes	Yes
2021-01-27	48	Male	CHOICE	12.63	Yes	Patient completed 3HP treatment	2021-04-14	No	Yes	Yes
2021-01-27	47	Male	DOT	3.52	No	Other, specify	2021-02-22	No	Yes	No
2021-01-28	50	Female	CHOICE	12.05	No	Patient completed 3HP treatment	2021-04-15	No	Yes	Yes
2021-01-28	41	Female	SAT	10.51	Yes	Patient completed 3HP treatment	2021-04-15	No	Yes	Yes
2021-01-28	41	Female	CHOICE	9.43	No	Patient completed 3HP treatment	2021-04-15	No	Yes	Yes
2021-01-28	36	Female	SAT	14.03	No	Patient completed 3HP treatment	2021-04-15	No	Yes	Yes
2021-01-28	49	Female	DOT	7.11	No	Patient completed 3HP treatment	2021-04-15	No	Yes	Yes
2021-01-29	50	Female	SAT	8.08	Yes	Patient completed 3HP treatment	2021-04-16	No	Yes	Yes
2021-02-01	39	Female	DOT	9.02	No	Patient completed 3HP treatment	2021-04-22	No	Yes	Yes
2021-02-01	33	Female	DOT	9.31	No	Patient completed 3HP treatment	2021-04-19	No	Yes	Yes
2021-02-01	38	Male	SAT	5.88	Yes	Patient completed 3HP treatment	2021-04-19	No	Yes	Yes
2021-02-04	32	Male	CHOICE	7.89	No	Patient completed 3HP treatment	2021-04-22	No	Yes	Yes
2021-02-04	49	Female	DOT	8.07	No	Patient completed 3HP treatment	2021-04-22	No	Yes	Yes
2021-02-05	56	Female	DOT	14	No	Patient completed 3HP treatment	2021-04-23	No	Yes	Yes
2021-02-05	43	Male	CHOICE	16	No	Patient completed 3HP treatment	2021-04-23	No	Yes	Yes
2021-02-08	38	Female	CHOICE	1.51	No	Patient completed 3HP treatment	2021-04-26	No	Yes	Yes
2021-02-08	31	Female	CHOICE	7.01	No	Patient completed 3HP treatment	2021-04-26	No	Yes	Yes
2021-02-08	59	Male	DOT	9.01	Yes	Patient completed 3HP treatment	2021-04-26	No	Yes	Yes
2021-02-08	42	Female	DOT	7.8	No	Patient completed 3HP treatment	2021-04-26	No	Yes	Yes
2021-02-08	40	Male	CHOICE	8.01	No	Patient completed 3HP treatment	2021-04-26	No	Yes	Yes
2021-02-09	32	Female	SAT	0.39	No	Patient completed 3HP treatment	2021-04-28	No	Yes	Yes
2021-02-09	30	Male	CHOICE	1.36	Yes	Patient completed 3HP treatment	2021-05-07	No	Yes	Yes
2021-02-09	44	Male	DOT	4.01	No	Patient completed 3HP treatment	2021-04-27	No	Yes	Yes
2021-02-09	60	Male	CHOICE	14.69	No	Patient completed 3HP treatment	2021-04-27	No	Yes	Yes
2021-02-09	51	Female	SAT	8.67	No	Patient completed 3HP treatment	2021-04-27	No	Yes	Yes
2021-02-10	32	Female	SAT	3.64	Yes	Patient completed 3HP treatment	2021-04-28	No	Yes	Yes
2021-02-10	38	Male	DOT	8.49	Yes	Patient completed 3HP treatment	2021-04-28	No	Yes	Yes
2021-02-10	38	Male	SAT	7.74	No	Patient completed 3HP treatment	2021-04-28	No	Yes	Yes
2021-02-11	43	Female	SAT	12.44	No	Patient completed 3HP treatment	2021-04-29	No	Yes	Yes
2021-02-11	56	Male	CHOICE	13.53	Yes	Patient completed 3HP treatment	2021-04-29	No	Yes	Yes
2021-02-11	39	Female	DOT	8.94	No	Patient completed 3HP treatment	2021-04-29	No	Yes	Yes
2021-02-12	32	Female	DOT	2	Yes	Patient completed 3HP treatment	2021-04-30	No	Yes	Yes
2021-02-17	44	Male	SAT	3.93	No	Patient completed 3HP treatment	2021-05-05	No	Yes	Yes
2021-02-18	44	Female	SAT	14.04	No	Patient completed 3HP treatment	2021-05-06	No	Yes	Yes
2021-02-18	41	Female	DOT	8	No	Patient completed 3HP treatment	2021-05-06	No	Yes	Yes
2021-02-19	43	Female	DOT	11.01	No	Patient completed 3HP treatment	2021-05-07	No	Yes	Yes
2021-02-19	49	Male	CHOICE	6.12	No	Patient completed 3HP treatment	2021-05-07	No	Yes	Yes
2021-02-19	41	Male	DOT	11.22	No	Patient completed 3HP treatment	2021-05-14	No	Yes	Yes
2021-02-19	44	Male	DOT	2.96	No	Missed 6 or more doses	2021-04-12	No	Yes	No
2021-02-19	38	Female	CHOICE	13.04	No	Patient completed 3HP treatment	2021-05-07	No	Yes	Yes
2021-02-22	58	Male	SAT	12.05	Yes	Patient completed 3HP treatment	2021-05-10	No	Yes	Yes
2021-02-22	40	Female	SAT	12.55	No	Patient completed 3HP treatment	2021-05-10	No	Yes	Yes
2021-02-22	25	Female	DOT	1.57	Yes	Patient completed 3HP treatment	2021-05-17	No	Yes	Yes
2021-02-22	55	Female	SAT	11.85	No	Patient completed 3HP treatment	2021-05-10	No	Yes	Yes
2021-02-22	33	Male	SAT	-0.1	No	Patient completed 3HP treatment	2021-05-10	No	Yes	Yes
2021-02-23	29	Female	SAT	1.91	Yes	Missed 6 or more doses	2021-05-04	No	Yes	No
2021-02-23	41	Female	DOT	11.67	No	Patient completed 3HP treatment	2021-05-17	No	Yes	Yes
2021-02-23	31	Male	CHOICE	4.83	No	Patient completed 3HP treatment	2021-05-14	No	Yes	Yes
2021-02-23	45	Female	SAT	25.03	No	Missed 6 or more doses	2021-04-16	No	Yes	No
2021-02-24	41	Male	DOT	8.12	No	Missed 6 or more doses	2021-06-10	No	Yes	No
2021-02-24	42	Female	SAT	0.98	No	Patient completed 3HP treatment	2021-05-12	No	Yes	Yes
2021-02-24	37	Female	SAT	12.52	No	Missed 6 or more doses	2021-04-08	No	Yes	No
2021-02-24	46	Male	SAT	4.24	Yes	Patient completed 3HP treatment	2021-05-19	No	Yes	Yes
2021-02-24	42	Female	CHOICE	12.98	No	Patient completed 3HP treatment	2021-05-14	No	Yes	Yes
2021-02-24	28	Female	CHOICE	0.8	No	Missed 6 or more doses	2021-04-09	No	Yes	No
2021-02-24	34	Female	CHOICE	1.32	No	Patient completed 3HP treatment	2021-05-14	No	Yes	Yes
2021-02-24	48	Male	CHOICE	3.69	No	Patient completed 3HP treatment	2021-05-14	No	Yes	Yes
2021-02-24	39	Male	DOT	8.49	No	Patient completed 3HP treatment	2021-05-11	No	Yes	Yes
2021-02-25	43	Female	CHOICE	9.35	No	Patient completed 3HP treatment	2021-05-14	No	Yes	Yes
2021-02-25	43	Female	CHOICE	13.4	No	Patient completed 3HP treatment	2021-05-14	No	Yes	Yes
2021-02-26	43	Male	SAT	8.52	No	Patient completed 3HP treatment	2021-05-14	No	Yes	Yes
2021-02-26	49	Female	DOT	11.85	No	Patient completed 3HP treatment	2021-05-21	No	Yes	Yes
2021-02-26	40	Female	DOT	13.24	No	Patient completed 3HP treatment	2021-05-14	No	Yes	Yes
2021-02-26	53	Male	DOT	8.44	No	Patient completed 3HP treatment	2021-05-19	No	Yes	Yes
2021-02-26	42	Male	CHOICE	10.14	Yes	Patient completed 3HP treatment	2021-05-14	No	Yes	Yes
2021-03-01	51	Male	DOT	14.54	No	Patient completed 3HP treatment	2021-05-24	No	Yes	Yes
2021-03-01	39	Female	CHOICE	11.76	No	Patient completed 3HP treatment	2021-05-21	No	Yes	Yes
2021-03-01	52	Male	CHOICE	12.26	No	Patient completed 3HP treatment	2021-05-17	No	Yes	Yes
2021-03-01	28	Female	SAT	1.45	No	Patient completed 3HP treatment	2021-05-17	No	Yes	Yes
2021-03-01	46	Male	CHOICE	2.75	No	Patient completed 3HP treatment	2021-05-24	No	Yes	Yes
2021-03-01	37	Male	SAT	5.61	No	Patient completed 3HP treatment	2021-05-17	No	Yes	Yes
2021-03-01	38	Female	DOT	7.27	No	Patient completed 3HP treatment	2021-05-17	No	Yes	Yes
2021-03-02	39	Female	DOT	5.81	No	Patient completed 3HP treatment	2021-05-21	No	Yes	Yes
2021-03-02	24	Female	DOT	5.39	No	Patient completed 3HP treatment	2021-05-18	No	Yes	Yes
2021-03-02	32	Female	DOT	2.82	No	Missed 6 or more doses	2021-05-07	No	Yes	No
2021-03-02	22	Female	CHOICE	3.61	No	Patient completed 3HP treatment	2021-05-18	No	Yes	Yes
2021-03-02	46	Female	CHOICE	12.15	No	Patient completed 3HP treatment	2021-05-18	No	Yes	Yes
2021-03-03	42	Male	SAT	4.91	No	Missed 6 or more doses	2021-04-07	No	Yes	No
2021-03-03	39	Female	SAT	11.02	No	Patient completed 3HP treatment	2021-05-26	No	Yes	Yes
2021-03-03	50	Female	CHOICE	9.62	No	Patient completed 3HP treatment	2021-05-26	No	Yes	Yes
2021-03-03	46	Female	DOT	1.43	No	Patient completed 3HP treatment	2021-05-19	No	Yes	Yes
2021-03-03	49	Female	SAT	13.15	Yes	Patient completed 3HP treatment	2021-05-19	No	Yes	Yes
2021-03-04	28	Female	CHOICE	12.91	No	Patient completed 3HP treatment	2021-06-11	No	Yes	Yes
2021-03-04	63	Male	CHOICE	13.24	No	Patient completed 3HP treatment	2021-05-24	No	Yes	Yes
2021-03-04	53	Female	SAT	14.01	No	Patient completed 3HP treatment	2021-05-20	No	Yes	Yes
2021-03-04	38	Female	DOT	7.35	No	Patient completed 3HP treatment	2021-05-21	No	Yes	Yes
2021-03-04	43	Male	DOT	14	No	Missed 6 or more doses	2021-03-19	No	Yes	No
2021-03-05	40	Female	DOT	13.69	No	Patient completed 3HP treatment	2021-05-24	No	Yes	Yes
2021-03-05	41	Male	CHOICE	6.06	No	Missed 6 or more doses	2021-06-07	No	Yes	No
2021-03-05	41	Female	SAT	14.26	No	Patient completed 3HP treatment	2021-05-21	No	Yes	Yes
2021-03-09	35	Female	DOT	8.76	No	Patient completed 3HP treatment	2021-05-25	No	Yes	Yes
2021-03-09	52	Female	SAT	7.8	Yes	Patient completed 3HP treatment	2021-05-25	No	Yes	Yes
2021-03-09	46	Female	SAT	9.09	No	Patient completed 3HP treatment	2021-05-25	No	Yes	Yes
2021-03-09	34	Male	SAT	7.02	Yes	Patient completed 3HP treatment	2021-06-04	No	Yes	Yes
2021-03-10	54	Male	CHOICE	3.79	No	Patient completed 3HP treatment	2021-05-26	No	Yes	Yes
2021-03-10	46	Male	CHOICE	12.02	Yes	Patient completed 3HP treatment	2021-05-26	No	Yes	Yes
2021-03-10	35	Female	DOT	12	Yes	Patient completed 3HP treatment	2021-05-26	No	Yes	Yes
2021-03-10	34	Female	SAT	5.72	No	Patient completed 3HP treatment	2021-05-26	No	Yes	Yes
2021-03-10	43	Male	SAT	7.93	No	Patient completed 3HP treatment	2021-06-02	No	Yes	Yes
2021-03-10	52	Female	DOT	9.01	Yes	Patient completed 3HP treatment	2021-05-26	No	Yes	Yes
2021-03-10	41	Female	DOT	8.68	No	Patient completed 3HP treatment	2021-05-26	No	Yes	Yes
2021-03-10	33	Male	CHOICE	0.67	No	Missed 6 or more doses	2021-05-27	No	Yes	No
2021-03-10	33	Female	SAT	4.18	No	Patient completed 3HP treatment	2021-05-26	No	Yes	Yes
2021-03-11	36	Male	SAT	5.7	No	Patient completed 3HP treatment	2021-05-27	No	Yes	Yes
2021-03-11	50	Female	CHOICE	13.69	No	Patient completed 3HP treatment	2021-05-27	No	Yes	Yes
2021-03-11	47	Female	CHOICE	9.19	No	Patient completed 3HP treatment	2021-05-27	No	Yes	Yes
2021-03-11	41	Male	DOT	5.18	No	Stopped 3HP due to a documented adverse event	2021-05-27	Yes	Yes	No
2021-03-11	43	Female	SAT	14.14	Yes	Patient completed 3HP treatment	2021-05-27	No	Yes	Yes
2021-03-11	53	Female	CHOICE	16.17	Yes	Stopped 3HP due to a documented adverse event	2021-04-08	Yes	Yes	No
2021-03-11	45	Female	DOT	12.74	No	Patient completed 3HP treatment	2021-05-28	No	Yes	Yes
2021-03-12	41	Female	CHOICE	8.15	No	Patient completed 3HP treatment	2021-05-28	No	Yes	Yes
2021-03-12	37	Female	DOT	12.53	No	Patient completed 3HP treatment	2021-05-28	No	Yes	Yes
2021-03-12	37	Male	DOT	3.51	No	Patient completed 3HP treatment	2021-05-28	No	Yes	Yes
2021-03-12	27	Male	CHOICE	5.55	Yes	Patient completed 3HP treatment	2021-05-28	No	Yes	Yes
2021-03-12	44	Male	CHOICE	8.57	No	Patient completed 3HP treatment	2021-05-28	No	Yes	Yes
2021-03-15	56	Female	SAT	14.03	No	Patient completed 3HP treatment	2021-05-31	No	Yes	Yes
2021-03-15	42	Female	SAT	2.77	No	Patient completed 3HP treatment	2021-05-31	No	Yes	Yes
2021-03-15	32	Female	SAT	1.72	No	Patient completed 3HP treatment	2021-05-31	No	Yes	Yes
2021-03-15	48	Female	CHOICE	14.18	Yes	Patient completed 3HP treatment	2021-06-04	No	Yes	Yes
2021-03-16	50	Female	CHOICE	12.11	No	Patient completed 3HP treatment	2021-06-01	No	Yes	Yes
2021-03-16	35	Male	DOT	9.18	Yes	Patient completed 3HP treatment	2021-06-08	No	Yes	Yes
2021-03-16	34	Female	DOT	0.11	No	Patient completed 3HP treatment	2021-06-01	No	Yes	Yes
2021-03-16	35	Female	CHOICE	9.03	No	Patient completed 3HP treatment	2021-06-02	No	Yes	Yes
2021-03-16	43	Female	SAT	14.33	Yes	Patient completed 3HP treatment	2021-06-01	No	Yes	Yes
2021-03-16	50	Female	CHOICE	13.03	No	Patient completed 3HP treatment	2021-06-01	No	Yes	Yes
2021-03-16	47	Female	SAT	8.87	No	Patient completed 3HP treatment	2021-06-02	No	Yes	Yes
2021-03-16	55	Male	SAT	5.87	No	Patient completed 3HP treatment	2021-06-01	No	Yes	Yes
2021-03-16	43	Male	CHOICE	6.13	No	Patient completed 3HP treatment	2021-06-01	No	Yes	Yes
2021-03-16	43	Female	DOT	12.09	No	Patient completed 3HP treatment	2021-06-04	No	Yes	Yes
2021-03-17	35	Female	DOT	8.47	No	Patient completed 3HP treatment	2021-06-02	No	Yes	Yes
2021-03-18	50	Female	CHOICE	12.38	Yes	Patient completed 3HP treatment	2021-06-04	No	Yes	Yes
2021-03-18	46	Female	DOT	13.58	No	Patient completed 3HP treatment	2021-06-04	No	Yes	Yes
2021-03-18	44	Female	CHOICE	13.68	No	Patient completed 3HP treatment	2021-06-04	No	Yes	Yes
2021-03-18	35	Female	DOT	6.13	No	Patient completed 3HP treatment	2021-06-04	No	Yes	Yes
2021-03-18	48	Male	SAT	10.65	Yes	Patient completed 3HP treatment	2021-06-10	No	Yes	Yes
2021-03-18	34	Female	SAT	2.63	No	Patient completed 3HP treatment	2021-06-04	No	Yes	Yes
2021-03-18	41	Female	DOT	7.02	Yes	Patient completed 3HP treatment	2021-06-01	No	Yes	Yes
2021-03-18	53	Male	SAT	7.32	Yes	Patient completed 3HP treatment	2021-06-04	No	Yes	Yes
2021-03-18	50	Male	DOT	12.02	Yes	Patient completed 3HP treatment	2021-06-02	No	Yes	Yes
2021-03-19	35	Female	CHOICE	7.1	No	Missed 6 or more doses	2021-05-03	No	Yes	No
2021-03-19	49	Female	CHOICE	14.84	No	Patient completed 3HP treatment	2021-06-04	No	Yes	Yes
2021-03-19	41	Female	CHOICE	14.37	Yes	Patient completed 3HP treatment	2021-06-07	No	Yes	Yes
2021-03-22	42	Female	SAT	7.91	No	Patient completed 3HP treatment	2021-06-08	No	Yes	Yes
2021-03-22	52	Female	CHOICE	13.83	No	Patient completed 3HP treatment	2021-06-07	No	Yes	Yes
2021-03-23	36	Female	SAT	7.7	No	Patient completed 3HP treatment	2021-06-08	No	Yes	Yes
2021-03-23	50	Female	CHOICE	5.4	No	Patient completed 3HP treatment	2021-06-08	No	Yes	Yes
2021-03-23	22	Female	DOT	2.84	No	Patient completed 3HP treatment	2021-06-11	No	Yes	Yes
2021-03-23	41	Female	DOT	0.65	No	Patient completed 3HP treatment	2021-06-10	No	Yes	Yes
2021-03-25	49	Female	DOT	5.02	No	Patient completed 3HP treatment	2021-06-10	No	Yes	Yes
2021-03-25	35	Female	SAT	13.5	No	Patient completed 3HP treatment	2021-06-10	No	Yes	Yes
2021-03-30	35	Female	DOT	1.65	No	Patient completed 3HP treatment	2021-06-21	No	Yes	Yes
2021-03-30	56	Female	CHOICE	14.79	No	Patient completed 3HP treatment	2021-06-15	No	Yes	Yes
2021-03-31	41	Female	CHOICE	12.06	Yes	Patient completed 3HP treatment	2021-07-09	No	Yes	Yes
2021-03-31	54	Female	DOT	8.88	No	Patient completed 3HP treatment	2021-06-16	No	Yes	Yes
2021-03-31	62	Female	SAT	16.08	No	Stopped 3HP due to a documented adverse event	2021-05-07	Yes	Yes	No
2021-03-31	46	Female	SAT	14.37	No	Patient completed 3HP treatment	2021-06-16	No	Yes	Yes
2021-03-31	41	Male	SAT	3.22	No	Patient completed 3HP treatment	2021-06-16	No	Yes	Yes
2021-03-31	30	Male	DOT	6.15	No	Patient completed 3HP treatment	2021-06-16	No	Yes	Yes
2021-03-31	25	Male	DOT	4.52	No	Patient completed 3HP treatment	2021-06-18	No	Yes	Yes
2021-04-01	46	Male	DOT	13.68	No	Patient completed 3HP treatment	2021-06-18	No	Yes	Yes
2021-04-01	32	Female	SAT	4.93	No	Patient completed 3HP treatment	2021-06-17	No	Yes	Yes
2021-04-01	34	Female	SAT	12.97	No	Missed 6 or more doses	2021-05-13	No	Yes	No
2021-04-01	28	Female	CHOICE	4.05	No	Patient completed 3HP treatment	2021-06-17	No	Yes	Yes
2021-04-01	44	Female	SAT	10.16	No	Patient completed 3HP treatment	2021-06-17	No	Yes	Yes
2021-04-06	63	Male	CHOICE	4.22	No	Patient completed 3HP treatment	2021-06-21	No	Yes	Yes
2021-04-06	51	Female	DOT	1.46	No	Missed 6 or more doses	2021-05-18	No	Yes	No
2021-04-06	57	Female	DOT	14.99	Yes	Patient completed 3HP treatment	2021-06-22	No	Yes	Yes
2021-04-07	39	Male	SAT	0.23	No	Missed 6 or more doses	2021-04-28	No	Yes	No
2021-04-07	50	Female	CHOICE	14.64	Yes	Patient completed 3HP treatment	2021-06-28	No	Yes	Yes
2021-04-07	42	Female	SAT	11.77	No	Patient completed 3HP treatment	2021-06-23	No	Yes	Yes
2021-04-07	33	Female	SAT	7.98	No	Patient completed 3HP treatment	2021-06-23	No	Yes	Yes
2021-04-07	31	Female	SAT	8.01	No	Missed 6 or more doses	2021-06-30	No	Yes	No
2021-04-07	41	Female	CHOICE	12.17	No	Patient completed 3HP treatment	2021-07-21	No	Yes	Yes
2021-04-07	43	Female	CHOICE	12.23	No	Patient completed 3HP treatment	2021-06-30	No	Yes	Yes
2021-04-08	49	Female	CHOICE	8	No	Patient completed 3HP treatment	2021-06-28	No	Yes	Yes
2021-04-08	48	Male	CHOICE	9.22	No	Never initiated 3HP treatment	2021-05-20	No	No	No
2021-04-08	57	Female	DOT	12.9	Yes	Patient completed 3HP treatment	2021-06-28	No	Yes	Yes
2021-04-08	48	Female	DOT	7.21	No	Patient completed 3HP treatment	2021-07-01	No	Yes	Yes
2021-04-09	47	Female	DOT	13.54	No	Patient completed 3HP treatment	2021-06-28	No	Yes	Yes
2021-04-09	38	Female	DOT	15.22	No	New moderate or severe health condition	2021-04-30	No	Yes	No
2021-04-12	32	Female	DOT	0.08	No	Patient completed 3HP treatment	2021-06-28	No	Yes	Yes
2021-04-12	61	Female	CHOICE	2.9	No	Patient completed 3HP treatment	2021-08-02	No	Yes	Yes
2021-04-12	34	Female	SAT	0.76	No	Patient completed 3HP treatment	2021-07-12	No	Yes	Yes
2021-04-12	41	Female	CHOICE	4.09	No	Patient completed 3HP treatment	2021-06-28	No	Yes	Yes
2021-04-12	47	Female	DOT	13.46	No	Patient completed 3HP treatment	2021-07-01	No	Yes	Yes
2021-04-13	50	Male	SAT	13.15	No	Patient completed 3HP treatment	2021-06-30	No	Yes	Yes
2021-04-13	37	Female	CHOICE	14.22	Yes	Patient completed 3HP treatment	2021-06-29	No	Yes	Yes
2021-04-13	44	Female	CHOICE	14.71	No	Patient completed 3HP treatment	2021-07-12	No	Yes	Yes
2021-04-13	34	Female	SAT	9.29	No	Patient completed 3HP treatment	2021-06-29	No	Yes	Yes
2021-04-14	48	Male	DOT	9.74	Yes	Patient completed 3HP treatment	2021-07-02	No	Yes	Yes
2021-04-14	49	Female	CHOICE	15.01	Yes	Patient completed 3HP treatment	2021-07-02	No	Yes	Yes
2021-04-14	41	Female	CHOICE	9.91	No	Patient completed 3HP treatment	2021-07-05	No	Yes	Yes
2021-04-14	60	Female	CHOICE	10.22	No	Patient completed 3HP treatment	2021-07-13	No	Yes	Yes
2021-04-15	45	Female	DOT	5.45	No	Patient completed 3HP treatment	2021-07-08	No	Yes	Yes
2021-04-15	51	Male	SAT	12.65	Yes	Patient completed 3HP treatment	2021-07-01	No	Yes	Yes
2021-04-15	33	Female	SAT	4.01	No	Patient completed 3HP treatment	2021-07-01	No	Yes	Yes
2021-04-15	30	Female	DOT	6.25	No	Patient completed 3HP treatment	2021-07-01	No	Yes	Yes
2021-04-16	28	Female	DOT	5.43	No	Patient completed 3HP treatment	2021-07-02	No	Yes	Yes
2021-04-16	33	Female	CHOICE	9.1	No	Patient completed 3HP treatment	2021-07-09	No	Yes	Yes
2021-04-16	23	Female	DOT	2.8	No	Patient completed 3HP treatment	2021-07-02	No	Yes	Yes
2021-04-16	34	Female	CHOICE	1.58	No	Patient completed 3HP treatment	2021-07-02	No	Yes	Yes
2021-04-19	41	Female	DOT	12.01	No	Missed 6 or more doses	2021-06-23	No	Yes	No
2021-04-19	48	Female	CHOICE	2.41	No	Patient completed 3HP treatment	2021-07-05	No	Yes	Yes
2021-04-19	48	Female	SAT	13.39	Yes	Patient completed 3HP treatment	2021-07-05	No	Yes	Yes
2021-04-19	39	Female	SAT	16.3	Yes	Patient completed 3HP treatment	2021-07-08	No	Yes	Yes
2021-04-19	40	Female	SAT	14.07	No	Patient completed 3HP treatment	2021-07-05	No	Yes	Yes
2021-04-19	54	Female	SAT	12.84	No	Patient completed 3HP treatment	2021-07-14	No	Yes	Yes
2021-04-19	33	Female	SAT	7.18	No	Patient completed 3HP treatment	2021-07-05	No	Yes	Yes
2021-04-19	47	Female	SAT	11.17	No	Patient completed 3HP treatment	2021-07-05	No	Yes	Yes
2021-04-19	37	Female	SAT	16.84	No	Patient completed 3HP treatment	2021-07-05	No	Yes	Yes
2021-04-19	34	Female	CHOICE	6.82	No	Missed 6 or more doses	2021-06-30	No	Yes	No
2021-04-20	46	Male	DOT	8.24	No	Patient completed 3HP treatment	2021-07-06	No	Yes	Yes
2021-04-20	42	Female	DOT	13.24	No	Patient completed 3HP treatment	2021-07-06	No	Yes	Yes
2021-04-20	39	Male	DOT	9.55	No	Missed 6 or more doses	2021-06-29	No	Yes	No
2021-04-22	39	Female	DOT	14.28	No	Patient completed 3HP treatment	2021-07-21	No	Yes	Yes
2021-04-22	43	Female	SAT	8.26	No	Patient completed 3HP treatment	2021-07-08	No	Yes	Yes
2021-04-22	35	Female	SAT	8.24	No	Patient completed 3HP treatment	2021-07-15	No	Yes	Yes
2021-04-22	50	Female	CHOICE	13.93	No	Patient completed 3HP treatment	2021-07-09	No	Yes	Yes
2021-04-22	35	Female	CHOICE	12.23	Yes	Patient completed 3HP treatment	2021-07-08	No	Yes	Yes
2021-04-22	50	Female	DOT	13.93	No	Missed 6 or more doses	2021-06-24	No	Yes	No
2021-04-22	56	Female	DOT	13.71	Yes	Patient completed 3HP treatment	2021-07-09	No	Yes	Yes
2021-04-26	43	Male	CHOICE	1.04	No	Missed 6 or more doses	2021-06-22	No	Yes	No
2021-04-26	55	Male	SAT	5.05	No	Self-discontinued 3HP treatment	2021-06-01	No	Yes	No
2021-04-26	47	Male	CHOICE	8.89	Yes	Patient completed 3HP treatment	2021-07-13	No	Yes	Yes
2021-04-26	41	Male	CHOICE	12.36	No	Self-discontinued 3HP treatment	2021-05-06	No	Yes	No
2021-04-26	33	Male	CHOICE	7.9	No	Patient completed 3HP treatment	2021-07-13	No	Yes	Yes
2021-04-27	41	Male	SAT	9.41	No	Patient completed 3HP treatment	2021-07-13	No	Yes	Yes
2021-04-27	51	Female	DOT	8.5	No	Patient completed 3HP treatment	2021-07-13	No	Yes	Yes
2021-04-27	46	Female	SAT	7.19	No	Patient completed 3HP treatment	2021-07-15	No	Yes	Yes
2021-04-27	42	Female	DOT	9.08	No	Patient completed 3HP treatment	2021-07-13	No	Yes	Yes
2021-04-27	34	Male	SAT	4.99	No	Patient completed 3HP treatment	2021-07-13	No	Yes	Yes
2021-04-27	42	Female	CHOICE	5.16	No	Patient completed 3HP treatment	2021-07-13	No	Yes	Yes
2021-04-27	40	Female	SAT	7.69	No	Patient completed 3HP treatment	2021-07-15	No	Yes	Yes
2021-04-27	33	Female	CHOICE	5.74	No	Patient completed 3HP treatment	2021-07-21	No	Yes	Yes
2021-04-27	42	Female	DOT	10.75	No	Patient completed 3HP treatment	2021-07-13	No	Yes	Yes
2021-04-28	42	Male	CHOICE	12.13	Yes	Patient completed 3HP treatment	2021-07-14	No	Yes	Yes
2021-04-28	36	Female	CHOICE	12.06	No	Patient completed 3HP treatment	2021-07-14	No	Yes	Yes
2021-04-28	42	Female	CHOICE	16.32	Yes	Missed 6 or more doses	2021-06-21	No	Yes	No
2021-04-28	63	Female	CHOICE	13.79	No	Missed 6 or more doses	2021-07-07	No	Yes	No
2021-04-28	49	Male	DOT	14.05	No	Patient completed 3HP treatment	2021-07-28	No	Yes	Yes
2021-04-29	55	Male	SAT	9.05	No	Patient completed 3HP treatment	2021-07-15	No	Yes	Yes
2021-04-29	51	Male	SAT	3.01	No	Missed 6 or more doses	2021-06-24	No	Yes	No
2021-05-03	51	Male	DOT	5.1	Yes	Patient completed 3HP treatment	2021-07-19	No	Yes	Yes
2021-05-03	37	Female	DOT	8.96	No	Patient completed 3HP treatment	2021-07-19	No	Yes	Yes
2021-05-04	72	Female	DOT	12.32	No	Patient completed 3HP treatment	2021-07-22	No	Yes	Yes
2021-05-04	62	Female	DOT	17.95	No	Patient completed 3HP treatment	2021-07-22	No	Yes	Yes
2021-05-04	58	Male	SAT	11.95	Yes	Patient completed 3HP treatment	2021-07-22	No	Yes	Yes
2021-05-04	47	Female	SAT	1.3	Yes	Patient completed 3HP treatment	2021-07-22	No	Yes	Yes
2021-05-04	55	Male	DOT	6.24	No	Patient completed 3HP treatment	2021-07-21	No	Yes	Yes
2021-05-04	20	Female	SAT	15.93	No	Patient completed 3HP treatment	2021-07-22	No	Yes	Yes
2021-05-04	32	Female	SAT	6.8	Yes	Patient completed 3HP treatment	2021-07-21	No	Yes	Yes
2021-05-05	48	Female	DOT	4.22	No	Missed 6 or more doses	2021-06-23	No	Yes	No
2021-05-05	50	Female	SAT	12.82	No	Patient completed 3HP treatment	2021-07-21	No	Yes	Yes
2021-05-05	28	Female	DOT	4.48	No	Patient completed 3HP treatment	2021-07-26	No	Yes	Yes
2021-05-05	47	Female	SAT	12.07	No	Patient completed 3HP treatment	2021-07-21	No	Yes	Yes
2021-05-05	55	Female	CHOICE	5.08	No	Patient completed 3HP treatment	2021-07-21	No	Yes	Yes
2021-05-06	27	Female	SAT	1.42	No	Patient completed 3HP treatment	2021-08-04	No	Yes	Yes
2021-05-06	43	Female	CHOICE	13.5	No	Patient completed 3HP treatment	2021-07-23	No	Yes	Yes
2021-05-06	62	Female	DOT	8.29	No	Patient completed 3HP treatment	2021-07-23	No	Yes	Yes
2021-05-06	32	Female	SAT	7.44	No	Patient completed 3HP treatment	2021-07-22	No	Yes	Yes
2021-05-10	39	Female	CHOICE	10	No	Patient completed 3HP treatment	2021-07-26	No	Yes	Yes
2021-05-10	43	Male	DOT	6.38	No	Patient completed 3HP treatment	2021-07-26	No	Yes	Yes
2021-05-10	60	Female	SAT	14.98	No	Patient completed 3HP treatment	2021-07-26	No	Yes	Yes
2021-05-10	43	Male	CHOICE	15.21	No	Patient completed 3HP treatment	2021-07-26	No	Yes	Yes
2021-05-10	49	Female	CHOICE	14.98	No	Patient completed 3HP treatment	2021-08-23	No	Yes	Yes
2021-05-10	44	Male	CHOICE	7.97	Yes	Patient completed 3HP treatment	2021-07-26	No	Yes	Yes
2021-05-11	38	Female	CHOICE	0.11	No	Patient completed 3HP treatment	2021-07-27	No	Yes	Yes
2021-05-11	39	Male	DOT	7.97	Yes	Patient completed 3HP treatment	2021-08-02	No	Yes	Yes
2021-05-14	41	Male	SAT	7.19	Yes	Patient completed 3HP treatment	2021-07-30	No	Yes	Yes
2021-05-14	66	Female	CHOICE	4.34	Yes	Patient completed 3HP treatment	2021-08-02	No	Yes	Yes
2021-05-14	36	Female	SAT	12.11	No	Patient completed 3HP treatment	2021-08-02	No	Yes	Yes
2021-05-14	29	Female	CHOICE	0.5	No	Patient completed 3HP treatment	2021-07-30	No	Yes	Yes
2021-05-14	42	Female	CHOICE	14.61	No	Patient completed 3HP treatment	2021-07-30	No	Yes	Yes
2021-05-14	56	Female	DOT	11.95	No	Patient completed 3HP treatment	2021-07-30	No	Yes	Yes
2021-05-14	34	Female	DOT	8.53	No	Missed 6 or more doses	2021-06-25	No	Yes	No
2021-05-17	46	Male	SAT	13.93	Yes	Patient completed 3HP treatment	2021-08-02	No	Yes	Yes
2021-05-17	47	Male	DOT	3.16	No	Patient completed 3HP treatment	2021-08-02	No	Yes	Yes
2021-05-17	39	Female	DOT	12.23	No	Patient completed 3HP treatment	2021-08-02	No	Yes	Yes
2021-05-17	61	Female	CHOICE	13.75	No	Patient completed 3HP treatment	2021-08-02	No	Yes	Yes
2021-05-18	28	Female	DOT	6.02	No	Missed 6 or more doses	2021-07-07	No	Yes	No
2021-05-18	31	Female	CHOICE	6.99	No	Patient completed 3HP treatment	2021-08-03	No	Yes	Yes
2021-05-19	48	Female	SAT	14.01	No	Patient completed 3HP treatment	2021-08-04	No	Yes	Yes
2021-05-19	30	Male	SAT	2.99	No	Patient completed 3HP treatment	2021-08-04	No	Yes	Yes
2021-05-20	45	Female	DOT	1	No	Patient completed 3HP treatment	2021-08-06	No	Yes	Yes
2021-05-20	46	Male	SAT	12.33	No	Patient completed 3HP treatment	2021-08-05	No	Yes	Yes
2021-05-20	51	Male	CHOICE	12.5	No	Patient completed 3HP treatment	2021-08-05	No	Yes	Yes
2021-05-20	38	Male	DOT	7	No	Patient completed 3HP treatment	2021-08-05	No	Yes	Yes
2021-05-20	42	Female	SAT	7	No	Patient completed 3HP treatment	2021-08-06	No	Yes	Yes
2021-05-21	59	Female	CHOICE	10.03	No	Patient completed 3HP treatment	2021-08-06	No	Yes	Yes
2021-05-21	38	Male	SAT	10.03	No	Patient completed 3HP treatment	2021-08-06	No	Yes	Yes
2021-05-21	57	Female	DOT	13.02	No	Missed 6 or more doses	2021-06-25	No	Yes	No
2021-05-21	58	Female	SAT	11.01	No	Patient completed 3HP treatment	2021-08-06	No	Yes	Yes
2021-05-24	53	Female	CHOICE	12.01	No	Patient completed 3HP treatment	2021-08-09	No	Yes	Yes
2021-05-24	50	Female	DOT	7.51	No	Patient completed 3HP treatment	2021-08-09	No	Yes	Yes
2021-05-24	43	Male	CHOICE	13.03	No	Patient completed 3HP treatment	2021-08-09	No	Yes	Yes
2021-05-25	33	Female	DOT	6.02	No	Patient completed 3HP treatment	2021-08-09	No	Yes	Yes
2021-05-25	34	Female	DOT	8.38	No	Patient completed 3HP treatment	2021-08-10	No	Yes	Yes
2021-05-25	60	Male	SAT	6.02	No	Patient completed 3HP treatment	2021-08-11	No	Yes	Yes
2021-05-25	43	Female	DOT	13.01	No	Patient completed 3HP treatment	2021-08-09	No	Yes	Yes
2021-05-25	38	Female	SAT	13.4	No	Patient completed 3HP treatment	2021-08-10	No	Yes	Yes
2021-05-26	35	Male	CHOICE	8.59	No	Patient completed 3HP treatment	2021-08-11	No	Yes	Yes
2021-05-26	30	Male	CHOICE	5.02	No	Patient completed 3HP treatment	2021-08-11	No	Yes	Yes
2021-05-26	45	Female	DOT	12.27	No	Patient completed 3HP treatment	2021-08-11	No	Yes	Yes
2021-05-26	41	Female	CHOICE	13.85	No	Patient completed 3HP treatment	2021-08-11	No	Yes	Yes
2021-05-27	44	Male	DOT	10.12	No	Patient completed 3HP treatment	2021-08-12	No	Yes	Yes
2021-05-27	46	Female	CHOICE	14.03	No	Patient completed 3HP treatment	2021-08-12	No	Yes	Yes
2021-05-27	53	Male	SAT	9.03	No	Patient completed 3HP treatment	2021-08-12	No	Yes	Yes
2021-05-28	33	Female	SAT	8.78	Yes	Patient completed 3HP treatment	2021-08-13	No	Yes	Yes
2021-05-28	35	Female	DOT	2.04	No	Missed 6 or more doses	2021-07-02	No	Yes	No
2021-05-28	24	Male	CHOICE	1.71	No	Patient completed 3HP treatment	2021-08-13	No	Yes	Yes
2021-05-28	37	Female	SAT	2.76	No	Patient completed 3HP treatment	2021-08-13	No	Yes	Yes
2021-05-31	26	Male	SAT	3.16	No	Patient completed 3HP treatment	2021-08-19	No	Yes	Yes
2021-05-31	53	Male	DOT	12.3	No	Patient completed 3HP treatment	2021-08-16	No	Yes	Yes
2021-05-31	36	Female	CHOICE	13.85	No	Patient completed 3HP treatment	2021-08-16	No	Yes	Yes
2021-05-31	38	Female	CHOICE	4.29	Yes	Missed 6 or more doses	2021-07-05	No	Yes	No
2021-06-02	41	Female	SAT	2.97	No	Patient completed 3HP treatment	2021-08-19	No	Yes	Yes
2021-06-02	56	Female	SAT	15.35	No	Patient completed 3HP treatment	2021-08-18	No	Yes	Yes
2021-06-02	36	Male	CHOICE	0.75	No	Patient completed 3HP treatment	2021-08-18	No	Yes	Yes
2021-06-04	48	Female	CHOICE	8.89	No	Patient completed 3HP treatment	2021-08-20	No	Yes	Yes
2021-06-04	47	Female	SAT	2.69	No	Patient completed 3HP treatment	2021-09-20	No	Yes	Yes
2021-06-04	34	Male	SAT	3.23	Yes	Patient completed 3HP treatment	2021-08-20	No	Yes	Yes
2021-06-04	39	Female	DOT	13.86	No	Patient completed 3HP treatment	2021-08-20	No	Yes	Yes
2021-06-04	45	Female	DOT	12.38	No	Patient completed 3HP treatment	2021-08-20	No	Yes	Yes
2021-06-07	35	Female	SAT	8.57	No	Patient completed 3HP treatment	2021-08-23	No	Yes	Yes
2021-06-07	42	Female	CHOICE	4.8	No	Patient completed 3HP treatment	2021-08-23	No	Yes	Yes
2021-06-07	50	Male	CHOICE	10.69	No	Patient completed 3HP treatment	2021-08-23	No	Yes	Yes
2021-06-07	48	Male	SAT	8.02	No	Patient completed 3HP treatment	2021-09-20	No	Yes	Yes
2021-06-08	37	Female	SAT	10.96	No	Patient completed 3HP treatment	2021-09-03	No	Yes	Yes
2021-06-08	37	Male	DOT	12.97	No	Patient completed 3HP treatment	2021-08-26	No	Yes	Yes
2021-06-08	36	Female	DOT	10.19	No	Patient completed 3HP treatment	2021-08-24	No	Yes	Yes
2021-06-08	65	Female	CHOICE	13.91	No	Patient completed 3HP treatment	2021-08-24	No	Yes	Yes
2021-06-08	33	Female	DOT	5.73	Yes	Patient completed 3HP treatment	2021-08-24	No	Yes	Yes
2021-06-10	56	Male	SAT	17.73	Yes	Patient completed 3HP treatment	2021-08-27	No	Yes	Yes
2021-06-10	29	Female	SAT	9.55	Yes	Patient completed 3HP treatment	2021-09-09	No	Yes	Yes
2021-06-10	35	Female	SAT	13.51	Yes	Patient completed 3HP treatment	2021-08-26	No	Yes	Yes
2021-06-10	25	Female	CHOICE	0.12	No	Patient completed 3HP treatment	2021-08-26	No	Yes	Yes
2021-06-10	48	Male	CHOICE	3.28	No	Patient completed 3HP treatment	2021-08-26	No	Yes	Yes
2021-06-10	38	Female	DOT	8.3	No	Patient completed 3HP treatment	2021-08-26	No	Yes	Yes
2021-06-10	34	Female	CHOICE	11.64	No	Patient completed 3HP treatment	2021-08-26	No	Yes	Yes
2021-06-11	29	Female	DOT	7.52	No	Patient completed 3HP treatment	2021-10-01	No	Yes	Yes
2021-06-11	40	Female	CHOICE	0.04	No	Patient completed 3HP treatment	2021-08-27	No	Yes	Yes
2021-06-14	51	Female	SAT	13.49	No	Patient completed 3HP treatment	2021-08-30	No	Yes	Yes
2021-06-14	48	Female	DOT	15.35	No	Patient completed 3HP treatment	2021-08-30	No	Yes	Yes
2021-06-14	37	Female	CHOICE	9.59	No	Patient completed 3HP treatment	2021-08-30	No	Yes	Yes
2021-06-14	33	Female	CHOICE	0.7	No	Patient completed 3HP treatment	2021-08-31	No	Yes	Yes
2021-06-14	58	Female	SAT	13.43	Yes	Patient completed 3HP treatment	2021-08-30	No	Yes	Yes
2021-06-14	39	Female	DOT	8.57	Yes	Missed 6 or more doses	2021-06-21	No	Yes	No
2021-06-14	60	Male	DOT	13.33	Yes	Patient completed 3HP treatment	2021-08-30	No	Yes	Yes
2021-06-15	39	Female	SAT	10.12	Yes	Patient completed 3HP treatment	2021-08-31	No	Yes	Yes
2021-06-15	46	Male	CHOICE	13.75	Yes	Patient completed 3HP treatment	2021-09-01	No	Yes	Yes
2021-06-15	42	Female	CHOICE	13.36	No	Patient completed 3HP treatment	2021-08-31	No	Yes	Yes
2021-06-15	52	Male	DOT	11.31	Yes	Patient completed 3HP treatment	2021-08-31	No	Yes	Yes
2021-06-15	37	Female	CHOICE	7.07	No	Patient completed 3HP treatment	2021-08-31	No	Yes	Yes
2021-06-15	53	Female	DOT	12.99	Yes	Patient completed 3HP treatment	2021-08-31	No	Yes	Yes
2021-06-15	30	Female	SAT	5.26	No	Missed 6 or more doses	2021-08-25	No	Yes	No
2021-06-17	54	Male	SAT	12.44	Yes	Patient completed 3HP treatment	2021-09-03	No	Yes	Yes
2021-06-17	50	Female	SAT	11.52	No	Patient completed 3HP treatment	2021-09-02	No	Yes	Yes
2021-06-17	38	Female	DOT	13.88	No	Patient completed 3HP treatment	2021-09-02	No	Yes	Yes
2021-06-17	30	Female	DOT	6.94	No	Patient completed 3HP treatment	2021-09-02	No	Yes	Yes
2021-06-18	43	Male	DOT	13.46	Yes	Patient completed 3HP treatment	2021-09-03	No	Yes	Yes
2021-06-18	41	Male	CHOICE	2.82	No	Patient completed 3HP treatment	2021-10-05	No	Yes	Yes
2021-06-18	35	Male	DOT	4.77	Yes	Patient completed 3HP treatment	2021-09-10	No	Yes	Yes
2021-06-21	56	Female	CHOICE	0.88	No	Patient completed 3HP treatment	2021-09-06	No	Yes	Yes
2021-06-21	52	Male	SAT	8.43	Yes	Patient completed 3HP treatment	2021-09-06	No	Yes	Yes
2021-06-21	32	Male	DOT	0.36	No	Patient completed 3HP treatment	2021-09-06	No	Yes	Yes
2021-06-21	46	Female	CHOICE	7.84	No	Patient completed 3HP treatment	2021-09-06	No	Yes	Yes
2021-06-22	36	Female	CHOICE	14.26	No	Patient completed 3HP treatment	2021-09-07	No	Yes	Yes
2021-06-22	45	Female	CHOICE	13.86	Yes	Patient completed 3HP treatment	2021-09-07	No	Yes	Yes
2021-06-22	31	Female	DOT	6.02	Yes	Pregnancy	2021-08-25	No	Yes	No
2021-06-22	38	Female	SAT	13.53	No	Patient completed 3HP treatment	2021-09-07	No	Yes	Yes
2021-06-22	34	Female	DOT	7.03	No	Patient completed 3HP treatment	2021-09-07	No	Yes	Yes
2021-06-22	45	Female	DOT	8.01	No	Patient completed 3HP treatment	2021-09-07	No	Yes	Yes
2021-06-24	62	Male	DOT	19.04	No	Patient completed 3HP treatment	2021-09-09	No	Yes	Yes
2021-06-24	46	Male	SAT	2.56	No	Patient completed 3HP treatment	2021-09-09	No	Yes	Yes
2021-06-24	47	Female	CHOICE	12.02	No	Patient completed 3HP treatment	2021-09-09	No	Yes	Yes
2021-06-24	35	Female	SAT	12.35	No	Patient completed 3HP treatment	2021-09-15	No	Yes	Yes
2021-06-24	47	Male	CHOICE	13.9	No	Patient completed 3HP treatment	2021-09-09	No	Yes	Yes
2021-06-24	46	Female	SAT	15.45	No	Patient completed 3HP treatment	2021-09-09	No	Yes	Yes
2021-06-28	38	Male	DOT	7.34	No	Patient completed 3HP treatment	2021-09-20	No	Yes	Yes
2021-06-28	28	Female	SAT	4.96	No	Patient completed 3HP treatment	2021-09-27	No	Yes	Yes
2021-06-28	33	Male	SAT	7.97	Yes	Missed 6 or more doses	2021-08-02	No	Yes	No
2021-06-29	24	Female	DOT	0.44	No	Patient completed 3HP treatment	2021-09-14	No	Yes	Yes
2021-06-29	28	Female	CHOICE	8.01	No	Patient completed 3HP treatment	2021-09-14	No	Yes	Yes
2021-06-29	32	Female	DOT	13.82	No	Patient completed 3HP treatment	2021-09-21	No	Yes	Yes
2021-06-29	28	Female	CHOICE	12.04	No	Patient completed 3HP treatment	2021-09-17	No	Yes	Yes
2021-06-29	30	Female	SAT	5.79	No	Patient completed 3HP treatment	2021-09-16	No	Yes	Yes
2021-06-30	44	Male	CHOICE	8.57	Yes	Patient completed 3HP treatment	2021-09-22	No	Yes	Yes
2021-06-30	37	Female	DOT	10.08	No	Patient completed 3HP treatment	2021-09-15	No	Yes	Yes
2021-06-30	66	Female	DOT	13.03	No	Patient completed 3HP treatment	2021-09-15	No	Yes	Yes
2021-06-30	34	Female	CHOICE	0.77	No	Patient completed 3HP treatment	2021-09-15	No	Yes	Yes
2021-07-01	40	Female	CHOICE	9.89	No	Patient completed 3HP treatment	2021-09-16	No	Yes	Yes
2021-07-01	30	Female	DOT	9.97	No	Patient completed 3HP treatment	2021-09-23	No	Yes	Yes
2021-07-02	51	Male	SAT	16.46	No	Patient completed 3HP treatment	2021-09-27	No	Yes	Yes
2021-07-02	49	Male	SAT	9.53	No	Patient completed 3HP treatment	2021-09-17	No	Yes	Yes
2021-07-02	23	Male	DOT	0.09	No	Missed 6 or more doses	2021-09-17	No	Yes	No
2021-07-05	46	Female	DOT	15.49	No	Patient completed 3HP treatment	2021-09-20	No	Yes	Yes
2021-07-05	35	Female	DOT	5.28	No	Patient completed 3HP treatment	2021-09-21	No	Yes	Yes
2021-07-05	53	Female	SAT	13.75	No	Missed 6 or more doses	2021-07-22	No	Yes	No
2021-07-05	43	Female	SAT	5	No	Patient completed 3HP treatment	2021-09-20	No	Yes	Yes
2021-07-06	30	Female	CHOICE	11.96	No	Patient completed 3HP treatment	2021-10-04	No	Yes	Yes
2021-07-06	63	Female	SAT	13.97	No	Patient completed 3HP treatment	2021-09-21	No	Yes	Yes
2021-07-06	32	Female	SAT	7.07	No	Patient completed 3HP treatment	2021-09-21	No	Yes	Yes
2021-07-06	52	Female	CHOICE	14.51	No	Patient completed 3HP treatment	2021-09-23	No	Yes	Yes
2021-07-06	45	Male	SAT	14.3	Yes	Patient completed 3HP treatment	2021-09-21	No	Yes	Yes
2021-07-06	36	Female	SAT	8.07	No	Patient completed 3HP treatment	2021-09-21	No	Yes	Yes
2021-07-07	37	Female	DOT	9.17	No	Patient completed 3HP treatment	2021-09-22	No	Yes	Yes
2021-07-07	49	Female	CHOICE	15.04	No	Patient completed 3HP treatment	2021-09-22	No	Yes	Yes
2021-07-07	64	Female	CHOICE	9.47	Yes	Patient completed 3HP treatment	2021-10-21	No	Yes	Yes
2021-07-07	42	Male	CHOICE	7.98	No	Patient completed 3HP treatment	2021-09-22	No	Yes	Yes
2021-07-07	46	Male	CHOICE	13.97	Yes	Patient completed 3HP treatment	2021-09-22	No	Yes	Yes
2021-07-07	31	Female	DOT	6.98	No	Patient completed 3HP treatment	2021-09-22	No	Yes	Yes
2021-07-08	43	Male	CHOICE	10.45	No	Patient completed 3HP treatment	2021-09-24	No	Yes	Yes
2021-07-08	44	Female	SAT	12.48	No	Patient completed 3HP treatment	2021-09-23	No	Yes	Yes
2021-07-08	47	Female	SAT	13.16	No	Patient completed 3HP treatment	2021-09-23	No	Yes	Yes
2021-07-09	49	Female	CHOICE	14.14	No	Patient completed 3HP treatment	2021-09-24	No	Yes	Yes
2021-07-12	23	Female	SAT	0.46	No	Patient completed 3HP treatment	2021-09-27	No	Yes	Yes
2021-07-12	37	Female	SAT	0.24	No	Self-discontinued 3HP treatment	2021-10-05	No	Yes	No
2021-07-12	47	Female	DOT	12.03	No	Patient completed 3HP treatment	2021-09-27	No	Yes	Yes
2021-07-12	42	Female	SAT	15.98	No	Patient completed 3HP treatment	2021-09-27	No	Yes	Yes
2021-07-13	34	Female	DOT	8.02	No	Patient completed 3HP treatment	2021-09-28	No	Yes	Yes
2021-07-13	40	Female	DOT	10.42	No	Patient completed 3HP treatment	2021-09-28	No	Yes	Yes
2021-07-13	40	Male	CHOICE	13.01	No	Patient completed 3HP treatment	2021-09-28	No	Yes	Yes
2021-07-13	29	Male	SAT	7.16	Yes	Patient completed 3HP treatment	2021-09-28	No	Yes	Yes
2021-07-13	30	Female	CHOICE	7.62	No	Patient completed 3HP treatment	2021-09-29	No	Yes	Yes
2021-07-13	46	Male	DOT	3.99	No	Patient completed 3HP treatment	2021-09-28	No	Yes	Yes
2021-07-13	28	Female	CHOICE	0.9	No	Patient completed 3HP treatment	2021-09-28	No	Yes	Yes
2021-07-14	21	Male	DOT	1.38	No	Patient completed 3HP treatment	2021-09-29	No	Yes	Yes
2021-07-14	44	Male	CHOICE	5.92	No	Patient completed 3HP treatment	2021-09-29	No	Yes	Yes
2021-07-14	44	Male	DOT	12.98	Yes	Patient completed 3HP treatment	2021-09-29	No	Yes	Yes
2021-07-14	25	Male	CHOICE	0.08	No	Patient completed 3HP treatment	2021-09-29	No	Yes	Yes
2021-07-14	52	Female	SAT	4.47	No	Patient completed 3HP treatment	2021-09-29	No	Yes	Yes
2021-07-15	41	Female	DOT	11.21	No	Patient completed 3HP treatment	2021-09-30	No	Yes	Yes
2021-07-15	55	Female	DOT	4.49	No	Patient completed 3HP treatment	2021-10-07	No	Yes	Yes
2021-07-15	44	Female	CHOICE	8.4	No	Patient completed 3HP treatment	2021-09-30	No	Yes	Yes
2021-07-15	29	Female	DOT	7.51	No	Missed 6 or more doses	2021-08-27	No	Yes	No
2021-07-15	42	Female	DOT	13	No	Patient completed 3HP treatment	2021-09-30	No	Yes	Yes
2021-07-15	36	Female	DOT	6.4	No	Patient completed 3HP treatment	2021-09-30	No	Yes	Yes
2021-07-19	54	Male	SAT	13.38	Yes	Patient completed 3HP treatment	2021-10-04	No	Yes	Yes
2021-07-19	43	Female	SAT	10.74	No	Patient completed 3HP treatment	2021-10-06	No	Yes	Yes
2021-07-19	37	Female	CHOICE	13.53	No	Patient completed 3HP treatment	2021-10-06	No	Yes	Yes
2021-07-19	39	Female	SAT	8.85	No	Patient completed 3HP treatment	2021-10-04	No	Yes	Yes
2021-07-21	35	Female	DOT	12.92	No	Patient completed 3HP treatment	2021-10-08	No	Yes	Yes
2021-07-21	38	Female	SAT	14.36	No	Patient completed 3HP treatment	2021-10-06	No	Yes	Yes
2021-07-21	44	Female	SAT	6.85	No	Patient completed 3HP treatment	2021-10-06	No	Yes	Yes
2021-07-21	40	Female	DOT	8.76	No	Patient completed 3HP treatment	2021-10-06	No	Yes	Yes
2021-07-21	35	Female	CHOICE	9.53	No	Patient completed 3HP treatment	2021-10-06	No	Yes	Yes
2021-07-21	44	Male	SAT	12.44	Yes	Patient completed 3HP treatment	2021-10-13	No	Yes	Yes
2021-07-21	42	Female	SAT	4.43	No	Patient completed 3HP treatment	2021-10-06	No	Yes	Yes
2021-07-21	65	Female	DOT	14.03	No	Patient completed 3HP treatment	2021-10-06	No	Yes	Yes
2021-07-22	37	Male	SAT	7.54	Yes	Patient completed 3HP treatment	2021-10-07	No	Yes	Yes
2021-07-22	29	Female	CHOICE	6.02	No	Patient completed 3HP treatment	2021-10-07	No	Yes	Yes
2021-07-22	56	Female	CHOICE	0.71	No	Patient completed 3HP treatment	2021-10-07	No	Yes	Yes
2021-07-22	33	Female	DOT	12.19	No	Patient completed 3HP treatment	2021-10-07	No	Yes	Yes
2021-07-22	43	Female	SAT	9.22	No	Patient completed 3HP treatment	2021-10-07	No	Yes	Yes
2021-07-22	38	Male	CHOICE	1.67	No	Patient completed 3HP treatment	2021-10-07	No	Yes	Yes
2021-07-22	35	Male	SAT	10.91	Yes	Patient completed 3HP treatment	2021-10-07	No	Yes	Yes
2021-07-23	56	Male	CHOICE	7.02	Yes	Patient completed 3HP treatment	2021-10-08	No	Yes	Yes
2021-07-23	35	Female	DOT	11.85	Yes	Patient completed 3HP treatment	2021-10-08	No	Yes	Yes
2021-07-23	37	Female	CHOICE	5.18	No	Patient completed 3HP treatment	2021-10-08	No	Yes	Yes
2021-07-23	44	Female	DOT	12.1	No	Patient completed 3HP treatment	2021-10-08	No	Yes	Yes
2021-07-23	29	Female	CHOICE	9.34	No	Patient completed 3HP treatment	2021-10-08	No	Yes	Yes
2021-07-26	46	Male	CHOICE	13.03	No	Patient completed 3HP treatment	2021-10-11	No	Yes	Yes
2021-07-26	50	Female	CHOICE	12.09	No	Patient completed 3HP treatment	2021-10-11	No	Yes	Yes
2021-07-26	48	Female	DOT	9.66	No	Patient completed 3HP treatment	2021-10-11	No	Yes	Yes
2021-07-26	42	Female	DOT	7.03	No	Patient completed 3HP treatment	2021-10-11	No	Yes	Yes
2021-07-26	30	Female	DOT	3.22	No	Patient completed 3HP treatment	2021-10-11	No	Yes	Yes
2021-07-26	51	Male	CHOICE	11	No	Patient completed 3HP treatment	2021-10-12	No	Yes	Yes
2021-07-27	36	Female	SAT	9.54	No	Patient completed 3HP treatment	2021-10-19	No	Yes	Yes
2021-07-28	58	Female	SAT	8.37	No	Patient completed 3HP treatment	2021-10-13	No	Yes	Yes
2021-07-28	44	Female	DOT	14.23	No	Patient completed 3HP treatment	2021-10-15	No	Yes	Yes
2021-07-28	39	Male	SAT	5.42	No	Patient completed 3HP treatment	2021-10-13	No	Yes	Yes
2021-07-28	39	Female	DOT	15.05	Yes	Patient completed 3HP treatment	2021-10-27	No	Yes	Yes
2021-07-28	34	Male	SAT	6.19	No	Patient completed 3HP treatment	2021-10-13	No	Yes	Yes
2021-07-29	41	Female	CHOICE	11.71	No	Patient completed 3HP treatment	2021-10-14	No	Yes	Yes
2021-07-29	58	Female	CHOICE	14.05	No	Patient completed 3HP treatment	2021-10-14	No	Yes	Yes
2021-07-29	42	Male	SAT	6.46	No	Patient completed 3HP treatment	2021-10-14	No	Yes	Yes
2021-07-29	46	Male	SAT	10.43	Yes	Patient completed 3HP treatment	2021-10-14	No	Yes	Yes
2021-07-29	37	Female	CHOICE	6.26	Yes	Patient completed 3HP treatment	2021-10-21	No	Yes	Yes
2021-07-30	65	Female	SAT	1.52	No	Patient completed 3HP treatment	2021-10-15	No	Yes	Yes
2021-07-30	50	Male	DOT	10.2	No	Patient completed 3HP treatment	2021-10-15	No	Yes	Yes
2021-08-02	65	Male	SAT	7.47	No	Patient completed 3HP treatment	2021-10-18	No	Yes	Yes
2021-08-02	36	Female	CHOICE	7.97	No	Patient completed 3HP treatment	2021-10-18	No	Yes	Yes
2021-08-03	36	Female	DOT	8.97	No	Patient completed 3HP treatment	2021-10-19	No	Yes	Yes
2021-08-03	51	Female	SAT	9.47	No	Patient completed 3HP treatment	2021-10-22	No	Yes	Yes
2021-08-03	46	Female	DOT	9.64	No	Patient completed 3HP treatment	2021-11-04	No	Yes	Yes
2021-08-04	68	Female	DOT	12.3	No	Patient completed 3HP treatment	2021-10-22	No	Yes	Yes
2021-08-04	18	Male	CHOICE	6.61	Yes	Patient completed 3HP treatment	2021-10-20	No	Yes	Yes
2021-08-04	35	Female	CHOICE	9.12	No	Patient completed 3HP treatment	2021-10-27	No	Yes	Yes
2021-08-04	67	Male	SAT	12.55	Yes	Patient completed 3HP treatment	2021-10-20	No	Yes	Yes
2021-08-04	54	Female	DOT	8.3	No	Patient completed 3HP treatment	2021-10-20	No	Yes	Yes
2021-08-04	33	Female	CHOICE	4.2	Yes	Patient completed 3HP treatment	2021-10-20	No	Yes	Yes
2021-08-04	53	Female	DOT	15.08	No	Patient completed 3HP treatment	2021-10-20	No	Yes	Yes
2021-08-05	47	Male	SAT	15.56	No	Patient completed 3HP treatment	2021-10-21	No	Yes	Yes
2021-08-05	46	Male	SAT	11.54	No	Patient completed 3HP treatment	2021-10-21	No	Yes	Yes
2021-08-05	42	Female	CHOICE	5.31	No	Patient completed 3HP treatment	2021-11-05	No	Yes	Yes
2021-08-06	50	Male	CHOICE	13.98	No	Patient completed 3HP treatment	2021-10-22	No	Yes	Yes
2021-08-06	39	Female	SAT	15	Yes	Patient completed 3HP treatment	2021-10-22	No	Yes	Yes
2021-08-06	48	Female	DOT	12.1	No	Patient completed 3HP treatment	2021-10-22	No	Yes	Yes
2021-08-06	38	Female	SAT	9.85	No	Patient completed 3HP treatment	2021-10-25	No	Yes	Yes
2021-08-09	73	Male	CHOICE	14.54	No	Patient completed 3HP treatment	2021-10-25	No	Yes	Yes
2021-08-09	54	Female	CHOICE	16.98	No	Patient completed 3HP treatment	2021-10-25	No	Yes	Yes
2021-08-09	36	Female	DOT	10	No	Patient completed 3HP treatment	2021-10-26	No	Yes	Yes
2021-08-09	44	Female	SAT	8.37	No	Patient completed 3HP treatment	2021-10-26	No	Yes	Yes
2021-08-10	58	Male	DOT	18.23	Yes	Patient completed 3HP treatment	2021-10-26	No	Yes	Yes
2021-08-10	48	Male	SAT	10	No	Patient completed 3HP treatment	2021-10-29	No	Yes	Yes
2021-08-10	51	Female	CHOICE	11.01	Yes	Patient completed 3HP treatment	2021-10-26	No	Yes	Yes
2021-08-10	48	Male	CHOICE	3.2	No	Patient completed 3HP treatment	2021-10-26	No	Yes	Yes
2021-08-10	46	Male	DOT	10.98	No	Patient completed 3HP treatment	2021-10-26	No	Yes	Yes
2021-08-10	57	Male	DOT	11.84	No	Patient completed 3HP treatment	2021-10-26	No	Yes	Yes
2021-08-10	37	Female	SAT	5.9	No	Patient completed 3HP treatment	2021-10-26	No	Yes	Yes
2021-08-10	38	Female	CHOICE	9.39	No	Patient completed 3HP treatment	2021-10-26	No	Yes	Yes
2021-08-10	43	Female	SAT	9.35	No	Patient completed 3HP treatment	2021-10-26	No	Yes	Yes
2021-08-10	52	Male	DOT	11.01	No	Patient completed 3HP treatment	2021-10-26	No	Yes	Yes
2021-08-11	32	Female	DOT	7.24	No	Self-discontinued 3HP treatment	2021-09-27	No	Yes	No
2021-08-11	37	Female	DOT	9.59	No	Patient completed 3HP treatment	2021-10-27	No	Yes	Yes
2021-08-11	54	Female	SAT	8.45	No	Patient completed 3HP treatment	2021-10-27	No	Yes	Yes
2021-08-11	41	Female	CHOICE	7.89	Yes	Patient completed 3HP treatment	2021-10-28	No	Yes	Yes
2021-08-12	37	Female	CHOICE	8.49	No	Patient completed 3HP treatment	2021-10-28	No	Yes	Yes
2021-08-12	52	Female	DOT	14.99	Yes	Patient completed 3HP treatment	2021-10-28	No	Yes	Yes
2021-08-12	53	Female	DOT	14.36	No	Patient completed 3HP treatment	2021-10-28	No	Yes	Yes
2021-08-12	30	Female	CHOICE	1.17	No	Patient completed 3HP treatment	2021-10-28	No	Yes	Yes
2021-08-12	34	Female	CHOICE	11.71	No	Patient completed 3HP treatment	2021-10-28	No	Yes	Yes
2021-08-12	35	Female	SAT	20.97	No	Patient completed 3HP treatment	2021-10-28	No	Yes	Yes
2021-08-12	46	Male	SAT	0.73	No	Patient completed 3HP treatment	2021-10-29	No	Yes	Yes
2021-08-12	60	Male	SAT	9.99	No	Patient completed 3HP treatment	2021-11-19	No	Yes	Yes
2021-08-12	51	Female	DOT	13	No	Patient completed 3HP treatment	2021-10-28	No	Yes	Yes
2021-08-13	37	Female	CHOICE	12.25	Yes	Patient completed 3HP treatment	2021-10-29	No	Yes	Yes
2021-08-13	40	Female	SAT	7.02	No	Patient completed 3HP treatment	2021-11-01	No	Yes	Yes
2021-08-16	42	Female	DOT	5.42	No	Patient completed 3HP treatment	2021-11-01	No	Yes	Yes
2021-08-16	45	Female	DOT	14.77	Yes	Patient completed 3HP treatment	2021-11-01	No	Yes	Yes
2021-08-16	39	Female	SAT	8	No	Patient completed 3HP treatment	2021-11-04	No	Yes	Yes
2021-08-16	56	Male	CHOICE	5.53	No	Patient completed 3HP treatment	2021-11-01	No	Yes	Yes
2021-08-16	38	Male	CHOICE	8.43	No	Patient completed 3HP treatment	2021-11-01	No	Yes	Yes
2021-08-16	41	Female	CHOICE	13.24	Yes	Patient completed 3HP treatment	2021-11-01	No	Yes	Yes
2021-08-17	38	Female	SAT	6.42	No	Self-discontinued 3HP treatment	2021-10-01	No	Yes	No
2021-08-17	31	Female	SAT	12.92	No	Patient completed 3HP treatment	2021-11-02	No	Yes	Yes
2021-08-17	48	Female	CHOICE	13.36	No	Patient completed 3HP treatment	2021-11-02	No	Yes	Yes
2021-08-18	34	Female	DOT	12.24	No	Patient completed 3HP treatment	2021-11-04	No	Yes	Yes
2021-08-18	54	Male	SAT	12.75	No	Patient completed 3HP treatment	2021-11-03	No	Yes	Yes
2021-08-20	28	Female	CHOICE	0.74	No	Patient completed 3HP treatment	2021-11-05	No	Yes	Yes
2021-08-20	35	Female	CHOICE	8.19	No	Patient completed 3HP treatment	2021-11-05	No	Yes	Yes
2021-08-20	63	Female	DOT	2.64	No	Patient completed 3HP treatment	2021-11-05	No	Yes	Yes
2021-08-20	37	Female	DOT	8.28	No	Patient completed 3HP treatment	2021-11-05	No	Yes	Yes
2021-08-23	42	Male	SAT	4.48	No	Patient completed 3HP treatment	2021-11-08	No	Yes	Yes
2021-08-23	51	Male	CHOICE	0.2	No	Patient completed 3HP treatment	2021-11-08	No	Yes	Yes
2021-08-23	42	Male	SAT	10.17	Yes	Patient completed 3HP treatment	2021-11-08	No	Yes	Yes
2021-08-23	48	Male	DOT	12.36	No	Patient completed 3HP treatment	2021-11-08	No	Yes	Yes
2021-08-24	37	Female	CHOICE	9.21	No	Patient completed 3HP treatment	2021-11-09	No	Yes	Yes
2021-08-24	41	Female	DOT	10.06	No	Patient completed 3HP treatment	2021-11-09	No	Yes	Yes
2021-08-24	56	Male	SAT	7.03	No	Patient completed 3HP treatment	2021-11-09	No	Yes	Yes
2021-08-24	25	Female	DOT	1.51	No	Patient completed 3HP treatment	2021-11-10	No	Yes	Yes
2021-08-25	66	Female	SAT	9.93	No	Patient completed 3HP treatment	2021-11-17	No	Yes	Yes
2021-08-25	33	Female	DOT	7.34	No	Patient completed 3HP treatment	2021-11-15	No	Yes	Yes
2021-08-25	43	Female	CHOICE	10.03	No	Patient completed 3HP treatment	2021-11-10	No	Yes	Yes
2021-08-25	48	Female	SAT	12.23	Yes	Patient completed 3HP treatment	2021-11-10	No	Yes	Yes
2021-08-27	27	Female	CHOICE	9.46	No	Patient completed 3HP treatment	2021-11-19	No	Yes	Yes
2021-08-27	47	Female	DOT	18.6	No	Patient completed 3HP treatment	2021-11-12	No	Yes	Yes
2021-08-27	61	Female	SAT	13.92	No	Patient completed 3HP treatment	2021-11-12	No	Yes	Yes
2021-08-27	51	Male	CHOICE	14.04	No	Patient completed 3HP treatment	2021-11-12	No	Yes	Yes
2021-08-30	31	Female	CHOICE	1.45	No	Patient completed 3HP treatment	2021-11-16	No	Yes	Yes
2021-08-30	53	Female	DOT	11.19	No	Patient completed 3HP treatment	2021-11-19	No	Yes	Yes
2021-08-30	37	Female	SAT	5.59	No	Patient completed 3HP treatment	2021-11-15	No	Yes	Yes
2021-08-30	36	Female	SAT	14.32	No	Patient completed 3HP treatment	2021-11-15	No	Yes	Yes
2021-08-31	26	Female	DOT	2.05	No	Patient completed 3HP treatment	2021-11-16	No	Yes	Yes
2021-08-31	51	Female	DOT	5.94	Yes	Patient completed 3HP treatment	2021-11-16	No	Yes	Yes
2021-08-31	44	Male	SAT	8.47	Yes	Patient completed 3HP treatment	2021-11-16	No	Yes	Yes
2021-08-31	46	Male	DOT	13.61	Yes	Patient completed 3HP treatment	2021-11-16	No	Yes	Yes
2021-08-31	26	Female	CHOICE	3.54	No	Patient completed 3HP treatment	2021-11-16	No	Yes	Yes
2021-08-31	38	Female	CHOICE	14.05	No	Patient completed 3HP treatment	2021-11-16	No	Yes	Yes
2021-08-31	33	Female	DOT	11.92	No	Patient completed 3HP treatment	2021-11-16	No	Yes	Yes
2021-08-31	36	Female	SAT	6.03	Yes	Patient completed 3HP treatment	2021-11-17	No	Yes	Yes
2021-08-31	41	Female	SAT	8.6	No	Patient completed 3HP treatment	2021-11-16	No	Yes	Yes
2021-09-02	40	Female	DOT	11.46	No	Patient completed 3HP treatment	2021-11-18	No	Yes	Yes
2021-09-02	50	Female	DOT	8.36	No	Patient completed 3HP treatment	2021-11-18	No	Yes	Yes
2021-09-02	37	Female	SAT	12.43	No	Patient completed 3HP treatment	2021-11-18	No	Yes	Yes
2021-09-02	29	Female	CHOICE	2.86	No	Patient completed 3HP treatment	2021-11-18	No	Yes	Yes
2021-09-02	44	Male	CHOICE	15.66	No	Patient completed 3HP treatment	2021-11-18	No	Yes	Yes
2021-09-02	19	Female	CHOICE	1.01	No	Patient completed 3HP treatment	2021-11-18	No	Yes	Yes
2021-09-06	37	Female	CHOICE	13.49	No	Patient completed 3HP treatment	2021-11-22	No	Yes	Yes
2021-09-06	38	Male	SAT	9.66	No	Missed 6 or more doses	2021-11-22	No	Yes	No
2021-09-06	54	Female	SAT	12.65	Yes	Patient completed 3HP treatment	2021-11-22	No	Yes	Yes
2021-09-06	42	Female	SAT	12.28	Yes	Patient completed 3HP treatment	2021-11-23	No	Yes	Yes
2021-09-07	56	Female	CHOICE	7.65	No	Patient completed 3HP treatment	2021-11-23	No	Yes	Yes
2021-09-07	47	Female	SAT	8.23	No	Patient completed 3HP treatment	2021-11-23	No	Yes	Yes
2021-09-07	32	Female	DOT	6.11	No	Patient completed 3HP treatment	2021-11-23	No	Yes	Yes
2021-09-07	48	Female	CHOICE	11.98	No	Patient completed 3HP treatment	2021-11-23	No	Yes	Yes
2021-09-07	43	Female	SAT	5.39	No	Patient completed 3HP treatment	2021-11-23	No	Yes	Yes
2021-09-08	33	Female	CHOICE	4.65	Yes	Patient completed 3HP treatment	2021-11-24	No	Yes	Yes
2021-09-09	39	Female	CHOICE	4.96	No	Patient completed 3HP treatment	2021-11-25	No	Yes	Yes
2021-09-09	33	Female	SAT	9.4	No	Patient completed 3HP treatment	2021-12-02	No	Yes	Yes
2021-09-09	47	Female	DOT	14.24	No	Patient completed 3HP treatment	2021-11-25	No	Yes	Yes
2021-09-09	49	Female	DOT	3.2	No	Patient completed 3HP treatment	2021-11-25	No	Yes	Yes
2021-09-10	34	Female	CHOICE	13.53	No	Missed 6 or more doses	2021-11-09	No	Yes	No
2021-09-10	42	Female	SAT	7.17	No	Patient completed 3HP treatment	2021-11-26	No	Yes	Yes
2021-09-10	54	Male	CHOICE	10.97	Yes	Patient completed 3HP treatment	2021-11-26	No	Yes	Yes
2021-09-10	41	Female	DOT	12.19	No	Patient completed 3HP treatment	2021-11-26	No	Yes	Yes
2021-09-13	52	Female	DOT	14.26	No	Patient completed 3HP treatment	2021-11-29	No	Yes	Yes
2021-09-13	35	Female	DOT	8.1	No	Patient completed 3HP treatment	2021-12-06	No	Yes	Yes
2021-09-13	43	Male	DOT	0.04	No	Patient completed 3HP treatment	2021-11-29	No	Yes	Yes
2021-09-14	41	Female	SAT	8.59	No	Patient completed 3HP treatment	2021-11-30	No	Yes	Yes
2021-09-14	39	Female	SAT	7.57	Yes	Patient completed 3HP treatment	2021-11-30	No	Yes	Yes
2021-09-14	19	Female	DOT	0.37	No	Patient completed 3HP treatment	2021-12-01	No	Yes	Yes
2021-09-14	43	Female	DOT	13.43	No	Patient completed 3HP treatment	2021-11-30	No	Yes	Yes
2021-09-14	42	Female	CHOICE	14.2	No	Patient completed 3HP treatment	2021-12-02	No	Yes	Yes
2021-09-14	37	Female	DOT	7.36	No	Patient completed 3HP treatment	2021-11-30	No	Yes	Yes
2021-09-14	39	Male	CHOICE	8.16	Yes	Patient completed 3HP treatment	2021-11-30	No	Yes	Yes
2021-09-14	43	Female	SAT	1.78	Yes	Patient completed 3HP treatment	2021-11-30	No	Yes	Yes
2021-09-14	40	Female	CHOICE	14.26	No	Patient completed 3HP treatment	2021-11-30	No	Yes	Yes
2021-09-14	34	Female	DOT	10.16	No	Patient completed 3HP treatment	2021-12-03	No	Yes	Yes
2021-09-15	47	Female	CHOICE	14.47	No	Patient completed 3HP treatment	2021-12-01	No	Yes	Yes
2021-09-15	43	Female	SAT	5.33	No	Patient completed 3HP treatment	2021-12-08	No	Yes	Yes
2021-09-16	48	Female	DOT	9.91	No	Patient completed 3HP treatment	2021-12-02	No	Yes	Yes
2021-09-16	51	Female	CHOICE	13.25	No	Patient completed 3HP treatment	2021-12-02	No	Yes	Yes
2021-09-16	50	Female	CHOICE	13	No	Never initiated 3HP treatment	2021-10-28	No	No	No
2021-09-16	46	Female	SAT	16.08	No	Patient completed 3HP treatment	2021-12-02	No	Yes	Yes
2021-09-17	32	Male	SAT	2.44	No	Patient completed 3HP treatment	2021-12-03	No	Yes	Yes
2021-09-17	47	Female	DOT	15.01	Yes	Patient completed 3HP treatment	2021-12-03	No	Yes	Yes
2021-09-20	42	Female	SAT	14.01	No	Patient completed 3HP treatment	2021-12-06	No	Yes	Yes
2021-09-20	45	Male	CHOICE	9.35	Yes	Patient completed 3HP treatment	2021-12-06	No	Yes	Yes
2021-09-20	31	Female	DOT	11.44	No	Patient completed 3HP treatment	2021-12-08	No	Yes	Yes
2021-09-21	31	Male	CHOICE	12.51	No	Patient completed 3HP treatment	2021-12-14	No	Yes	Yes
2021-09-21	54	Female	DOT	13.28	No	Patient completed 3HP treatment	2021-12-07	No	Yes	Yes
2021-09-21	35	Female	SAT	10.25	No	Patient completed 3HP treatment	2021-12-07	No	Yes	Yes
2021-09-22	42	Female	SAT	12.72	No	Patient completed 3HP treatment	2021-12-08	No	Yes	Yes
2021-09-22	37	Male	DOT	2.34	No	Patient completed 3HP treatment	2021-12-08	No	Yes	Yes
2021-09-23	47	Female	DOT	10.01	No	Patient completed 3HP treatment	2021-12-09	No	Yes	Yes
2021-09-23	65	Female	DOT	14.46	No	Patient completed 3HP treatment	2021-12-09	No	Yes	Yes
2021-09-24	30	Female	SAT	6.28	No	Patient completed 3HP treatment	2021-12-10	No	Yes	Yes
2021-09-24	37	Male	CHOICE	7.35	No	Patient completed 3HP treatment	2021-12-10	No	Yes	Yes
2021-09-24	57	Male	SAT	14.44	No	Patient completed 3HP treatment	2021-12-10	No	Yes	Yes
2021-09-24	42	Male	DOT	3.59	Yes	Patient completed 3HP treatment	2021-12-10	No	Yes	Yes
2021-09-24	57	Male	DOT	6.29	No	Patient completed 3HP treatment	2021-12-10	No	Yes	Yes
2021-09-27	43	Male	CHOICE	2.14	No	Patient completed 3HP treatment	2021-12-13	No	Yes	Yes
2021-09-27	55	Male	SAT	12.2	No	Patient completed 3HP treatment	2021-12-13	No	Yes	Yes
2021-09-28	27	Female	DOT	0.29	No	Patient completed 3HP treatment	2021-12-14	No	Yes	Yes
2021-09-28	74	Male	CHOICE	13.74	No	Patient completed 3HP treatment	2021-12-14	No	Yes	Yes
2021-09-28	39	Female	CHOICE	8.53	No	Patient completed 3HP treatment	2021-12-14	No	Yes	Yes
2021-09-28	26	Female	SAT	0.53	No	Patient completed 3HP treatment	2021-12-17	No	Yes	Yes
2021-09-29	40	Male	CHOICE	4.45	No	Patient completed 3HP treatment	2021-12-15	No	Yes	Yes
2021-09-29	48	Female	CHOICE	7.97	Yes	Patient completed 3HP treatment	2021-12-15	No	Yes	Yes
2021-09-29	47	Male	SAT	7.67	No	Patient completed 3HP treatment	2022-01-06	No	Yes	Yes
2021-09-29	39	Male	CHOICE	5.04	Yes	Patient completed 3HP treatment	2021-12-15	No	Yes	Yes
2021-09-29	39	Female	DOT	7.63	No	Patient completed 3HP treatment	2021-12-15	No	Yes	Yes
2021-09-30	49	Female	SAT	17.37	No	Patient completed 3HP treatment	2021-12-16	No	Yes	Yes
2021-09-30	57	Female	DOT	8.99	No	Patient completed 3HP treatment	2021-12-29	No	Yes	Yes
2021-09-30	51	Male	SAT	13.04	No	Patient completed 3HP treatment	2021-12-16	No	Yes	Yes
2021-09-30	55	Female	DOT	14.29	Yes	Patient completed 3HP treatment	2021-12-29	No	Yes	Yes
2021-09-30	42	Female	CHOICE	8.25	No	Patient completed 3HP treatment	2021-12-16	No	Yes	Yes
2021-10-01	47	Male	SAT	9.91	No	Patient completed 3HP treatment	2021-12-17	No	Yes	Yes
2021-10-01	41	Female	SAT	11.35	No	Patient completed 3HP treatment	2021-12-17	No	Yes	Yes
2021-10-01	45	Female	SAT	9.91	No	Patient completed 3HP treatment	2021-12-29	No	Yes	Yes
2021-10-04	40	Female	DOT	0.31	No	Patient completed 3HP treatment	2021-12-20	No	Yes	Yes
2021-10-04	36	Female	CHOICE	7.54	No	Patient completed 3HP treatment	2022-01-04	No	Yes	Yes
2021-10-04	31	Female	DOT	11.21	No	Patient completed 3HP treatment	2021-12-20	No	Yes	Yes
2021-10-04	48	Female	CHOICE	9.23	No	Patient completed 3HP treatment	2021-12-20	No	Yes	Yes
2021-10-04	55	Female	SAT	12.68	No	Patient completed 3HP treatment	2022-01-04	No	Yes	Yes
2021-10-04	28	Female	CHOICE	6.58	No	Patient completed 3HP treatment	2021-12-22	No	Yes	Yes
2021-10-04	52	Male	SAT	5.26	No	Patient completed 3HP treatment	2021-12-21	No	Yes	Yes
2021-10-06	32	Female	SAT	4.6	No	Patient completed 3HP treatment	2021-12-29	No	Yes	Yes
2021-10-06	32	Female	CHOICE	8.49	No	Patient completed 3HP treatment	2021-12-29	No	Yes	Yes
2021-10-06	45	Female	DOT	13.97	No	Patient completed 3HP treatment	2021-12-22	No	Yes	Yes
2021-10-07	49	Female	DOT	10.5	No	Patient completed 3HP treatment	2021-12-29	No	Yes	Yes
2021-10-07	57	Female	SAT	10.99	Yes	Patient completed 3HP treatment	2021-12-29	No	Yes	Yes
2021-10-07	34	Male	CHOICE	0.31	No	Patient completed 3HP treatment	2021-12-29	No	Yes	Yes
2021-10-07	58	Female	CHOICE	8.64	No	Patient completed 3HP treatment	2022-01-06	No	Yes	Yes
2021-10-08	58	Male	SAT	14.4	No	Stopped 3HP due to a documented adverse event	2021-11-26	Yes	Yes	No
2021-10-08	54	Male	CHOICE	8.42	No	Patient completed 3HP treatment	2022-01-07	No	Yes	Yes
2021-10-08	44	Female	DOT	11.47	No	Patient completed 3HP treatment	2021-12-29	No	Yes	Yes
2021-10-11	47	Male	SAT	2.39	No	Patient completed 3HP treatment	2022-01-03	No	Yes	Yes
2021-10-11	38	Male	CHOICE	5.34	No	Missed 6 or more doses	2021-12-06	No	Yes	No
2021-10-11	71	Male	CHOICE	12.24	Yes	Patient completed 3HP treatment	2021-12-29	No	Yes	Yes
2021-10-12	45	Male	CHOICE	12.92	No	Patient completed 3HP treatment	2022-01-04	No	Yes	Yes
2021-10-12	53	Male	CHOICE	6.75	No	Patient completed 3HP treatment	2021-12-29	No	Yes	Yes
2021-10-12	38	Female	DOT	13.37	No	Patient completed 3HP treatment	2022-01-11	No	Yes	Yes
2021-10-12	45	Male	DOT	13.4	No	Patient completed 3HP treatment	2021-12-29	No	Yes	Yes
2021-10-13	44	Female	CHOICE	12.46	No	Patient completed 3HP treatment	2022-01-07	No	Yes	Yes
2021-10-13	37	Male	DOT	2.43	No	Patient completed 3HP treatment	2021-12-29	No	Yes	Yes
2021-10-13	45	Female	DOT	12.02	No	Patient completed 3HP treatment	2021-12-29	No	Yes	Yes
2021-10-14	30	Female	DOT	11.33	No	Patient completed 3HP treatment	2022-01-04	No	Yes	Yes
2021-10-14	51	Female	DOT	10.31	No	Patient completed 3HP treatment	2021-12-29	No	Yes	Yes
2021-10-14	39	Male	SAT	9.38	No	Patient completed 3HP treatment	2022-01-07	No	Yes	Yes
2021-10-14	40	Female	SAT	11.56	No	Patient completed 3HP treatment	2022-01-04	No	Yes	Yes
2021-10-14	53	Female	SAT	7.32	No	Patient completed 3HP treatment	2022-01-07	No	Yes	Yes
2021-10-14	53	Female	SAT	9.22	No	Patient completed 3HP treatment	2022-01-06	No	Yes	Yes
2021-10-14	43	Female	CHOICE	13.99	No	Patient completed 3HP treatment	2022-01-04	No	Yes	Yes
2021-10-14	44	Female	SAT	8.76	No	Patient completed 3HP treatment	2022-01-04	No	Yes	Yes
2021-10-14	44	Male	SAT	8.4	No	Patient completed 3HP treatment	2022-01-04	No	Yes	Yes
2021-10-18	39	Female	DOT	9.96	Yes	Patient completed 3HP treatment	2022-01-03	No	Yes	Yes
2021-10-18	36	Female	SAT	14.01	No	Patient completed 3HP treatment	2022-01-03	No	Yes	Yes
2021-10-18	38	Female	DOT	12.28	No	Patient completed 3HP treatment	2022-01-04	No	Yes	Yes
2021-10-18	26	Female	CHOICE	6.1	No	Patient completed 3HP treatment	2022-01-03	No	Yes	Yes
2021-10-18	50	Female	SAT	14.18	No	Patient completed 3HP treatment	2022-01-03	No	Yes	Yes
2021-10-18	52	Male	SAT	7.51	No	Patient completed 3HP treatment	2022-01-03	No	Yes	Yes
2021-10-18	39	Female	DOT	12.24	No	Patient completed 3HP treatment	2022-01-03	No	Yes	Yes
2021-10-18	43	Male	DOT	8.35	No	Patient completed 3HP treatment	2022-01-10	No	Yes	Yes
2021-10-18	53	Male	SAT	4.17	No	Patient completed 3HP treatment	2022-01-03	No	Yes	Yes
2021-10-19	29	Female	SAT	11.52	No	Stopped 3HP due to a documented adverse event	2021-11-26	Yes	Yes	No
2021-10-19	31	Female	CHOICE	8.01	No	Patient completed 3HP treatment	2022-01-04	No	Yes	Yes
2021-10-19	38	Male	CHOICE	4.6	No	Patient completed 3HP treatment	2022-01-04	No	Yes	Yes
2021-10-19	46	Female	DOT	7.09	No	Patient completed 3HP treatment	2022-01-04	No	Yes	Yes
2021-10-19	27	Female	CHOICE	11.32	No	Patient completed 3HP treatment	2022-01-04	No	Yes	Yes
2021-10-19	33	Female	CHOICE	10.02	No	Patient completed 3HP treatment	2022-01-04	No	Yes	Yes
2021-10-19	33	Female	DOT	6.34	No	Patient completed 3HP treatment	2022-01-04	No	Yes	Yes
2021-10-19	43	Male	DOT	12.96	No	Patient completed 3HP treatment	2022-01-04	No	Yes	Yes
2021-10-19	26	Male	SAT	6	No	Patient completed 3HP treatment	2022-01-04	No	Yes	Yes
2021-10-19	26	Male	DOT	6.36	No	Patient completed 3HP treatment	2022-01-04	No	Yes	Yes
2021-10-19	50	Female	CHOICE	13.83	No	Patient completed 3HP treatment	2022-01-04	No	Yes	Yes
2021-10-20	55	Male	CHOICE	5.48	No	Patient completed 3HP treatment	2022-01-07	No	Yes	Yes
2021-10-20	27	Male	SAT	1.17	No	Missed 6 or more doses	2021-12-29	No	Yes	No
2021-10-20	43	Male	DOT	1.73	No	Patient completed 3HP treatment	2022-01-05	No	Yes	Yes
2021-10-20	45	Male	CHOICE	6	No	Patient completed 3HP treatment	2022-01-05	No	Yes	Yes
2021-10-20	39	Female	CHOICE	0.65	No	Patient completed 3HP treatment	2022-01-05	No	Yes	Yes
2021-10-20	64	Male	CHOICE	6.42	Yes	Patient completed 3HP treatment	2022-01-05	No	Yes	Yes
2021-10-21	37	Female	DOT	10.68	Yes	Patient completed 3HP treatment	2022-01-13	No	Yes	Yes
2021-10-21	41	Female	SAT	13.19	No	Patient completed 3HP treatment	2022-01-06	No	Yes	Yes
2021-10-21	49	Female	CHOICE	7.18	No	Patient completed 3HP treatment	2022-01-07	No	Yes	Yes
2021-10-21	43	Female	CHOICE	13.36	No	Patient completed 3HP treatment	2022-01-06	No	Yes	Yes
2021-10-21	40	Female	DOT	12.19	Yes	Patient completed 3HP treatment	2022-01-06	No	Yes	Yes
2021-10-22	38	Female	DOT	3.23	No	Patient completed 3HP treatment	2022-01-07	No	Yes	Yes
2021-10-22	38	Female	SAT	0.3	No	Patient completed 3HP treatment	2022-01-07	No	Yes	Yes
2021-10-22	53	Female	DOT	0.16	No	Patient completed 3HP treatment	2022-01-07	No	Yes	Yes
2021-10-25	40	Female	DOT	13.45	No	Patient completed 3HP treatment	2022-01-24	No	Yes	Yes
2021-10-25	38	Female	SAT	3.63	No	Patient completed 3HP treatment	2022-01-17	No	Yes	Yes
2021-10-25	32	Female	DOT	8.45	Yes	Patient completed 3HP treatment	2022-01-10	No	Yes	Yes
2021-10-25	36	Male	SAT	12.96	No	Patient completed 3HP treatment	2022-01-10	No	Yes	Yes
2021-10-25	37	Male	CHOICE	2.62	No	Patient completed 3HP treatment	2022-01-19	No	Yes	Yes
2021-10-25	48	Female	DOT	7.79	No	Patient completed 3HP treatment	2022-01-10	No	Yes	Yes
2021-10-25	36	Female	CHOICE	14.56	No	Patient completed 3HP treatment	2022-02-07	No	Yes	Yes
2021-10-25	42	Female	SAT	10.44	No	Patient completed 3HP treatment	2022-01-10	No	Yes	Yes
2021-10-25	44	Female	SAT	12.43	No	Patient completed 3HP treatment	2022-01-10	No	Yes	Yes
2021-10-25	40	Female	CHOICE	9.64	No	Patient completed 3HP treatment	2022-01-10	No	Yes	Yes
2021-10-25	27	Female	CHOICE	0.36	No	Patient completed 3HP treatment	2022-01-10	No	Yes	Yes
2021-10-25	35	Female	SAT	6.12	No	Patient completed 3HP treatment	2022-01-10	No	Yes	Yes
2021-10-26	41	Female	CHOICE	10.44	No	Patient completed 3HP treatment	2022-01-12	No	Yes	Yes
2021-10-26	41	Female	SAT	10.44	No	Missed 6 or more doses	2022-01-06	No	Yes	No
2021-10-26	22	Female	SAT	1.28	No	Stopped 3HP due to a documented adverse event	2021-11-18	Yes	Yes	No
2021-10-27	42	Male	DOT	12.65	Yes	Patient completed 3HP treatment	2022-01-13	No	Yes	Yes
2021-10-27	26	Female	SAT	7.17	No	Missed 6 or more doses	2022-02-16	No	Yes	No
2021-10-27	49	Male	SAT	9.1	No	Patient completed 3HP treatment	2022-01-12	No	Yes	Yes
2021-10-27	41	Female	CHOICE	14.03	No	Patient completed 3HP treatment	2022-01-12	No	Yes	Yes
2021-10-27	45	Male	CHOICE	8.31	No	Patient completed 3HP treatment	2022-01-19	No	Yes	Yes
2021-10-27	37	Female	CHOICE	15.17	No	Patient completed 3HP treatment	2022-01-19	No	Yes	Yes
2021-10-27	56	Male	DOT	13.55	Yes	Patient completed 3HP treatment	2022-01-18	No	Yes	Yes
2021-10-28	41	Male	DOT	14.28	Yes	Patient completed 3HP treatment	2022-01-13	No	Yes	Yes
2021-10-28	49	Female	SAT	13.21	No	Patient completed 3HP treatment	2022-01-21	No	Yes	Yes
2021-10-28	38	Female	CHOICE	11.02	No	Patient completed 3HP treatment	2022-01-17	No	Yes	Yes
2021-11-01	42	Female	DOT	13.5	No	Patient completed 3HP treatment	2022-01-20	No	Yes	Yes
2021-11-01	36	Female	SAT	9.21	No	Patient completed 3HP treatment	2022-01-18	No	Yes	Yes
2021-11-01	42	Female	DOT	14.81	No	Patient completed 3HP treatment	2022-01-17	No	Yes	Yes
2021-11-02	59	Male	DOT	9.91	No	Patient completed 3HP treatment	2022-01-19	No	Yes	Yes
2021-11-02	39	Female	CHOICE	9.52	No	Patient completed 3HP treatment	2022-01-18	No	Yes	Yes
2021-11-02	33	Male	DOT	8.6	Yes	Patient completed 3HP treatment	2022-01-18	No	Yes	Yes
2021-11-02	40	Female	SAT	13.28	No	Patient completed 3HP treatment	2022-01-18	No	Yes	Yes
2021-11-02	40	Female	DOT	15.23	Yes	Patient completed 3HP treatment	2022-01-18	No	Yes	Yes
2021-11-02	47	Female	SAT	14.29	No	Patient completed 3HP treatment	2022-01-18	No	Yes	Yes
2021-11-02	44	Male	CHOICE	0.74	No	Patient completed 3HP treatment	2022-01-18	No	Yes	Yes
2021-11-03	24	Female	SAT	5.96	No	Patient completed 3HP treatment	2022-01-19	No	Yes	Yes
2021-11-03	37	Male	SAT	5.22	No	Patient completed 3HP treatment	2022-01-19	No	Yes	Yes
2021-11-03	28	Male	SAT	5.96	Yes	Patient completed 3HP treatment	2022-01-27	No	Yes	Yes
2021-11-05	53	Male	DOT	15.34	Yes	Patient completed 3HP treatment	2022-01-28	No	Yes	Yes
2021-11-05	46	Female	CHOICE	8.48	No	Patient completed 3HP treatment	2022-01-21	No	Yes	Yes
2021-11-08	47	Female	CHOICE	18.74	No	Patient completed 3HP treatment	2022-01-24	No	Yes	Yes
2021-11-08	47	Male	DOT	5.82	No	Patient completed 3HP treatment	2022-01-24	No	Yes	Yes
2021-11-09	45	Female	DOT	14.66	No	Patient completed 3HP treatment	2022-01-25	No	Yes	Yes
2021-11-09	46	Female	DOT	13.57	No	Patient completed 3HP treatment	2022-01-25	No	Yes	Yes
2021-11-09	35	Female	SAT	12.51	No	Patient completed 3HP treatment	2022-01-25	No	Yes	Yes
2021-11-09	43	Female	CHOICE	13.74	No	Patient completed 3HP treatment	2022-02-01	No	Yes	Yes
2021-11-09	33	Female	SAT	5.56	No	Patient completed 3HP treatment	2022-01-25	No	Yes	Yes
2021-11-10	43	Female	CHOICE	12.82	No	Patient completed 3HP treatment	2022-01-27	No	Yes	Yes
2021-11-10	52	Female	DOT	12.74	No	Patient completed 3HP treatment	2022-01-27	No	Yes	Yes
2021-11-10	34	Female	CHOICE	13.32	No	Patient completed 3HP treatment	2022-01-28	No	Yes	Yes
2021-11-10	39	Female	SAT	9.59	No	Patient completed 3HP treatment	2022-01-27	No	Yes	Yes
2021-11-10	35	Female	CHOICE	7.65	Yes	Patient completed 3HP treatment	2022-01-27	No	Yes	Yes
2021-11-11	50	Male	SAT	9.57	No	Patient completed 3HP treatment	2022-02-17	No	Yes	Yes
2021-11-11	61	Female	SAT	8.42	No	Patient completed 3HP treatment	2022-01-27	No	Yes	Yes
2021-11-11	38	Female	CHOICE	12.65	No	Patient completed 3HP treatment	2022-01-27	No	Yes	Yes
2021-11-11	34	Female	SAT	6.66	No	Patient completed 3HP treatment	2022-01-27	No	Yes	Yes
2021-11-11	50	Female	DOT	12.48	Yes	Patient completed 3HP treatment	2022-01-27	No	Yes	Yes
2021-11-11	47	Male	DOT	5.58	No	Patient completed 3HP treatment	2022-01-27	No	Yes	Yes
2021-11-11	44	Female	CHOICE	8.99	No	Patient completed 3HP treatment	2022-01-27	No	Yes	Yes
2021-11-11	48	Female	DOT	15.99	Yes	Patient completed 3HP treatment	2022-01-27	No	Yes	Yes
2021-11-12	43	Female	CHOICE	14.55	Yes	Patient completed 3HP treatment	2022-01-28	No	Yes	Yes
2021-11-12	37	Male	SAT	13.57	No	Self-discontinued 3HP treatment	2021-12-10	No	Yes	No
2021-11-15	36	Male	DOT	16.42	Yes	Patient completed 3HP treatment	2022-01-31	No	Yes	Yes
2021-11-15	36	Female	DOT	9.5	No	Patient completed 3HP treatment	2022-02-01	No	Yes	Yes
2021-11-15	46	Male	SAT	11.59	Yes	Patient completed 3HP treatment	2022-02-17	No	Yes	Yes
2021-11-15	47	Female	CHOICE	8.58	No	Patient completed 3HP treatment	2022-02-01	No	Yes	Yes
2021-11-15	31	Male	CHOICE	9.58	No	Patient completed 3HP treatment	2022-02-01	No	Yes	Yes
2021-11-15	39	Female	SAT	13.56	No	Patient completed 3HP treatment	2022-02-01	No	Yes	Yes
2021-11-15	34	Female	SAT	9.52	No	Patient completed 3HP treatment	2022-02-01	No	Yes	Yes
2021-11-15	53	Male	CHOICE	1.09	No	Missed 6 or more doses	2022-03-01	No	Yes	No
2021-11-15	41	Female	CHOICE	14.6	No	Patient completed 3HP treatment	2022-02-01	No	Yes	Yes
2021-11-15	51	Male	DOT	11.82	No	Patient completed 3HP treatment	2022-01-31	No	Yes	Yes
2021-11-16	36	Female	DOT	14.66	No	Patient completed 3HP treatment	2022-02-01	No	Yes	Yes
2021-11-16	48	Female	SAT	11.58	Yes	Patient completed 3HP treatment	2022-02-01	No	Yes	Yes
2021-11-16	23	Male	CHOICE	22.61	No	Patient completed 3HP treatment	2022-02-08	No	Yes	Yes
2021-11-16	50	Male	DOT	5.08	No	Patient completed 3HP treatment	2022-02-02	No	Yes	Yes
2021-11-16	43	Female	CHOICE	13.49	Yes	Patient completed 3HP treatment	2022-02-01	No	Yes	Yes
2021-11-17	23	Female	CHOICE	21.86	No	Patient completed 3HP treatment	2022-02-09	No	Yes	Yes
2021-11-17	51	Male	CHOICE	6.36	No	Patient completed 3HP treatment	2022-02-02	No	Yes	Yes
2021-11-17	38	Male	SAT	3.24	No	Patient completed 3HP treatment	2022-02-02	No	Yes	Yes
2021-11-18	42	Female	SAT	8.17	No	Patient completed 3HP treatment	2022-02-03	No	Yes	Yes
2021-11-18	58	Male	SAT	12.67	No	Patient completed 3HP treatment	2022-02-04	No	Yes	Yes
2021-11-18	36	Male	DOT	12.77	No	Patient completed 3HP treatment	2022-02-03	No	Yes	Yes
2021-11-18	56	Male	CHOICE	10.58	No	Patient completed 3HP treatment	2022-02-03	No	Yes	Yes
2021-11-19	27	Female	DOT	8.79	No	Patient completed 3HP treatment	2022-02-18	No	Yes	Yes
2021-11-19	45	Female	SAT	13.58	No	Patient completed 3HP treatment	2022-02-04	No	Yes	Yes
2021-11-22	49	Male	DOT	5.69	No	Patient completed 3HP treatment	2022-02-08	No	Yes	Yes
2021-11-22	52	Female	SAT	2.27	Yes	Patient completed 3HP treatment	2022-02-21	No	Yes	Yes
2021-11-22	37	Male	CHOICE	11.44	No	Patient completed 3HP treatment	2022-02-15	No	Yes	Yes
2021-11-22	37	Male	DOT	4.64	Yes	Patient completed 3HP treatment	2022-02-07	No	Yes	Yes
2021-11-23	47	Female	SAT	8.61	Yes	Patient completed 3HP treatment	2022-02-09	No	Yes	Yes
2021-11-23	67	Female	CHOICE	14.75	No	Patient completed 3HP treatment	2022-02-09	No	Yes	Yes
2021-11-23	39	Female	SAT	8.28	No	Patient completed 3HP treatment	2022-02-09	No	Yes	Yes
2021-11-24	34	Female	SAT	13.02	No	Patient completed 3HP treatment	2022-02-15	No	Yes	Yes
2021-11-24	36	Female	CHOICE	4.85	No	Patient completed 3HP treatment	2022-02-09	No	Yes	Yes
2021-11-24	18	Female	DOT	0.1	No	Patient completed 3HP treatment	2022-02-09	No	Yes	Yes
2021-11-24	44	Female	SAT	16.04	No	Patient completed 3HP treatment	2022-02-15	No	Yes	Yes
2021-11-24	43	Female	DOT	16.77	No	Patient completed 3HP treatment	2022-02-23	No	Yes	Yes
2021-11-25	48	Female	CHOICE	14.37	No	Patient completed 3HP treatment	2022-02-17	No	Yes	Yes
2021-11-25	47	Female	CHOICE	12.37	No	Patient completed 3HP treatment	2022-02-10	No	Yes	Yes
2021-11-25	47	Male	DOT	0.77	Yes	Patient completed 3HP treatment	2022-02-10	No	Yes	Yes
2021-11-29	35	Male	SAT	0.28	No	Missed 6 or more doses	2021-12-06	No	Yes	No
2021-11-30	41	Female	CHOICE	14.54	No	Patient completed 3HP treatment	2022-02-15	No	Yes	Yes
2021-11-30	37	Female	DOT	3.64	No	Patient completed 3HP treatment	2022-02-15	No	Yes	Yes
2021-12-01	20	Female	CHOICE	1.46	No	Never initiated 3HP treatment		No	No	No
2021-12-01	50	Female	SAT	7.63	No	Patient completed 3HP treatment	2022-02-17	No	Yes	Yes
2021-12-02	43	Female	DOT	4.64	No	Patient completed 3HP treatment	2022-02-17	No	Yes	Yes
2021-12-02	27	Female	DOT	0.07	Yes	Patient completed 3HP treatment	2022-02-17	No	Yes	Yes
2021-12-02	40	Female	SAT	9.28	No	Patient completed 3HP treatment	2022-02-17	No	Yes	Yes
2021-12-02	41	Female	SAT	14.53	No	Patient completed 3HP treatment	2022-02-17	No	Yes	Yes
2021-12-06	44	Female	SAT	10.31	No	Patient completed 3HP treatment	2022-02-21	No	Yes	Yes
2021-12-06	35	Female	CHOICE	13.74	No	Patient completed 3HP treatment	2022-02-21	No	Yes	Yes
2021-12-07	43	Female	CHOICE	6.97	No	Patient completed 3HP treatment	2022-02-22	No	Yes	Yes
2021-12-07	43	Female	CHOICE	11.98	No	Patient completed 3HP treatment	2022-02-22	No	Yes	Yes
2021-12-07	33	Female	DOT	13.74	No	Patient completed 3HP treatment	2022-02-22	No	Yes	Yes
2021-12-08	28	Female	DOT	0.31	No	Patient completed 3HP treatment	2022-02-23	No	Yes	Yes
2021-12-08	50	Male	DOT	13.74	Yes	Patient completed 3HP treatment	2022-02-21	No	Yes	Yes
2021-12-09	44	Female	SAT	13.65	Yes	Patient completed 3HP treatment	2022-02-24	No	Yes	Yes
2021-12-09	31	Female	SAT	5.48	Yes	Patient completed 3HP treatment	2022-02-24	No	Yes	Yes
2022-01-04	45	Female	SAT	9.1	No	Patient completed 3HP treatment	2022-03-22	No	Yes	Yes
2022-01-04	40	Female	CHOICE	10.01	No	Patient completed 3HP treatment	2022-03-22	No	Yes	Yes
2022-01-05	37	Male	CHOICE	0.48	No	Patient completed 3HP treatment	2022-03-23	No	Yes	Yes
2022-01-05	50	Male	DOT	1.97	No	Patient completed 3HP treatment	2022-03-22	No	Yes	Yes
2022-01-10	35	Female	SAT	8.96	No	Patient completed 3HP treatment	2022-03-28	No	Yes	Yes
2022-01-10	39	Female	CHOICE	14.98	No	Patient completed 3HP treatment	2022-03-29	No	Yes	Yes
2022-01-11	50	Female	DOT	12.95	No	Patient completed 3HP treatment	2022-03-29	No	Yes	Yes
2022-01-11	39	Male	CHOICE	8.99	Yes	Patient completed 3HP treatment	2022-03-29	No	Yes	Yes
2022-01-11	47	Female	DOT	9.16	No	Patient completed 3HP treatment	2022-03-29	No	Yes	Yes
2022-01-12	49	Female	CHOICE	16.02	No	Patient completed 3HP treatment	2022-03-30	No	Yes	Yes
2022-01-12	48	Female	DOT	13.99	No	Patient completed 3HP treatment	2022-03-31	No	Yes	Yes
2022-01-12	43	Female	SAT	15.01	No	Patient completed 3HP treatment	2022-04-06	No	Yes	Yes
2022-01-12	40	Female	DOT	14.89	No	Patient completed 3HP treatment	2022-03-30	No	Yes	Yes
2022-01-12	44	Female	SAT	9.01	No	Patient completed 3HP treatment	2022-03-31	No	Yes	Yes
2022-01-13	49	Female	SAT	13	No	Patient completed 3HP treatment	2022-03-31	No	Yes	Yes
2022-01-14	48	Male	CHOICE	13	No	Patient completed 3HP treatment	2022-04-01	No	Yes	Yes
2022-01-17	49	Female	SAT	15.59	No	Patient completed 3HP treatment	2022-04-04	No	Yes	Yes
2022-01-17	51	Male	CHOICE	12.68	No	Patient completed 3HP treatment	2022-04-04	No	Yes	Yes
2022-01-17	47	Female	SAT	13.6	No	Patient completed 3HP treatment	2022-04-04	No	Yes	Yes
2022-01-18	30	Female	DOT	0.49	No	Patient completed 3HP treatment	2022-04-05	No	Yes	Yes
2022-01-18	52	Female	SAT	7.01	No	Patient completed 3HP treatment	2022-04-05	No	Yes	Yes
2022-01-18	59	Female	DOT	14	No	Patient completed 3HP treatment	2022-04-05	No	Yes	Yes
2022-01-18	51	Female	CHOICE	14.01	Yes	Patient completed 3HP treatment	2022-04-05	No	Yes	Yes
2022-01-18	49	Female	DOT	11.48	No	Patient completed 3HP treatment	2022-04-05	No	Yes	Yes
2022-01-20	37	Female	CHOICE	13.98	No	Patient completed 3HP treatment	2022-04-07	No	Yes	Yes
2022-01-20	18	Male	CHOICE	4.24	No	Patient completed 3HP treatment	2022-04-07	No	Yes	Yes
2022-01-21	43	Male	CHOICE	2.32	No	Missed 6 or more doses	2022-03-04	No	Yes	No
2022-01-24	28	Female	CHOICE	4.69	No	Patient completed 3HP treatment	2022-04-11	No	Yes	Yes
2022-01-24	54	Male	DOT	6.36	Yes	Patient completed 3HP treatment	2022-04-11	No	Yes	Yes
2022-01-24	49	Female	DOT	14.02	No	Patient completed 3HP treatment	2022-04-11	No	Yes	Yes
2022-01-24	43	Female	SAT	15.04	No	Patient completed 3HP treatment	2022-04-11	No	Yes	Yes
2022-01-24	47	Female	SAT	5.67	No	Patient completed 3HP treatment	2022-04-11	No	Yes	Yes
2022-01-24	38	Female	DOT	8	No	Patient completed 3HP treatment	2022-04-11	No	Yes	Yes
2022-01-24	42	Male	SAT	6.78	Yes	Patient completed 3HP treatment	2022-04-25	No	Yes	Yes
2022-01-24	51	Female	DOT	4.29	No	Patient completed 3HP treatment	2022-04-11	No	Yes	Yes
2022-01-25	39	Female	SAT	14.03	Yes	Patient completed 3HP treatment	2022-04-12	No	Yes	Yes
2022-01-25	47	Male	CHOICE	13.53	No	Patient completed 3HP treatment	2022-04-13	No	Yes	Yes
2022-01-25	36	Female	CHOICE	9.39	No	Patient completed 3HP treatment	2022-04-12	No	Yes	Yes
2022-01-25	36	Female	DOT	11.04	No	Patient completed 3HP treatment	2022-04-12	No	Yes	Yes
2022-01-25	47	Male	SAT	9.04	No	Missed 6 or more doses	2022-03-01	No	Yes	No
2022-01-27	40	Female	SAT	14.05	No	Patient completed 3HP treatment	2022-04-14	No	Yes	Yes
2022-01-27	43	Female	CHOICE	12.06	No	Patient completed 3HP treatment	2022-04-14	No	Yes	Yes
2022-01-27	32	Female	SAT	11.04	No	Patient completed 3HP treatment	2022-04-14	No	Yes	Yes
2022-01-28	24	Female	SAT	0.7	No	Missed 6 or more doses	2022-04-13	No	Yes	No
2022-01-28	41	Female	CHOICE	9.61	No	Patient completed 3HP treatment	2022-04-19	No	Yes	Yes
2022-01-28	60	Female	CHOICE	12.46	Yes	Patient completed 3HP treatment	2022-04-22	No	Yes	Yes
2022-01-31	44	Female	DOT	7.88	No	Patient completed 3HP treatment	2022-04-19	No	Yes	Yes
2022-01-31	38	Male	DOT	9.04	No	Patient completed 3HP treatment	2022-04-19	No	Yes	Yes
2022-02-01	60	Male	DOT	12.96	No	Patient completed 3HP treatment	2022-04-19	No	Yes	Yes
2022-02-01	43	Female	CHOICE	9.98	Yes	Patient completed 3HP treatment	2022-04-19	No	Yes	Yes
2022-02-01	40	Male	SAT	10.04	No	Patient completed 3HP treatment	2022-05-03	No	Yes	Yes
2022-02-01	36	Female	CHOICE	5.98	No	Patient completed 3HP treatment	2022-04-19	No	Yes	Yes
2022-02-02	68	Male	CHOICE	16.98	No	Patient completed 3HP treatment	2022-04-20	No	Yes	Yes
2022-02-02	47	Female	DOT	13.65	No	Patient completed 3HP treatment	2022-04-20	No	Yes	Yes
2022-02-02	45	Female	DOT	8.97	No	Patient completed 3HP treatment	2022-04-20	No	Yes	Yes
2022-02-02	42	Female	SAT	13.43	No	Patient completed 3HP treatment	2022-04-26	No	Yes	Yes
2022-02-02	43	Female	DOT	5.09	No	Patient completed 3HP treatment	2022-04-19	No	Yes	Yes
2022-02-02	46	Female	SAT	12.98	No	Patient completed 3HP treatment	2022-04-20	No	Yes	Yes
2022-02-02	46	Male	SAT	8.09	No	Patient completed 3HP treatment	2022-05-18	No	Yes	Yes
2022-02-02	33	Female	CHOICE	1.04	No	Patient completed 3HP treatment	2022-04-20	No	Yes	Yes
2022-02-03	57	Male	CHOICE	14.76	Yes	Patient completed 3HP treatment	2022-04-21	No	Yes	Yes
2022-02-03	53	Female	DOT	10.09	No	Patient completed 3HP treatment	2022-04-21	No	Yes	Yes
2022-02-03	39	Female	DOT	6.98	No	Patient completed 3HP treatment	2022-04-21	No	Yes	Yes
2022-02-03	46	Female	CHOICE	7	No	Patient completed 3HP treatment	2022-04-21	No	Yes	Yes
2022-02-03	40	Female	SAT	13	Yes	Patient completed 3HP treatment	2022-05-26	No	Yes	Yes
2022-02-04	49	Male	DOT	6.98	No	Patient completed 3HP treatment	2022-04-25	No	Yes	Yes
2022-02-07	50	Male	DOT	12.1	No	Missed 6 or more doses	2022-06-17	No	Yes	No
2022-02-07	37	Female	CHOICE	8.98	No	Patient completed 3HP treatment	2022-05-03	No	Yes	Yes
2022-02-07	36	Female	DOT	9.1	No	Patient completed 3HP treatment	2022-04-25	No	Yes	Yes
2022-02-07	26	Female	DOT	4.98	No	Patient completed 3HP treatment	2022-04-27	No	Yes	Yes
2022-02-08	36	Female	DOT	15.06	No	Patient completed 3HP treatment	2022-05-13	No	Yes	Yes
2022-02-08	39	Female	CHOICE	11.1	No	Patient completed 3HP treatment	2022-04-26	No	Yes	Yes
2022-02-08	39	Female	DOT	10.34	Yes	Patient completed 3HP treatment	2022-04-27	No	Yes	Yes
2022-02-08	23	Male	SAT	5	No	Missed 6 or more doses	2022-06-02	No	Yes	No
2022-02-10	59	Male	SAT	13.09	Yes	Patient completed 3HP treatment	2022-04-28	No	Yes	Yes
2022-02-10	37	Female	CHOICE	15.11	No	Patient completed 3HP treatment	2022-05-05	No	Yes	Yes
2022-02-10	40	Male	SAT	12.11	Yes	Patient completed 3HP treatment	2022-04-28	No	Yes	Yes
2022-02-10	43	Female	SAT	14.99	No	Patient completed 3HP treatment	2022-04-28	No	Yes	Yes
2022-02-10	43	Female	DOT	13.05	No	Patient completed 3HP treatment	2022-04-28	No	Yes	Yes
2022-02-11	33	Female	CHOICE	8.97	No	Patient completed 3HP treatment	2022-05-10	No	Yes	Yes
2022-02-14	55	Male	DOT	0.84	No	Patient completed 3HP treatment	2022-05-03	No	Yes	Yes
2022-02-14	42	Female	CHOICE	0.99	No	Patient completed 3HP treatment	2022-05-05	No	Yes	Yes
2022-02-15	34	Female	DOT	8.79	No	Patient completed 3HP treatment	2022-05-03	No	Yes	Yes
2022-02-15	65	Female	CHOICE	6.12	No	Self-discontinued 3HP treatment	2022-04-26	No	Yes	No
2022-02-17	43	Female	CHOICE	14.13	No	Patient completed 3HP treatment	2022-05-05	No	Yes	Yes
2022-02-17	64	Female	SAT	9.37	No	Patient completed 3HP treatment	2022-05-11	No	Yes	Yes
2022-02-17	49	Female	SAT	3.2	Yes	Patient completed 3HP treatment	2022-05-05	No	Yes	Yes
2022-02-17	51	Female	DOT	11.13	No	Patient completed 3HP treatment	2022-05-05	No	Yes	Yes
2022-02-21	38	Female	CHOICE	9.1	No	Patient completed 3HP treatment	2022-05-09	No	Yes	Yes
2022-02-21	39	Female	SAT	5.14	Yes	Patient completed 3HP treatment	2022-05-09	No	Yes	Yes
2022-02-21	38	Male	DOT	9	No	Patient completed 3HP treatment	2022-05-10	No	Yes	Yes
2022-02-22	35	Male	SAT	10.86	No	Patient completed 3HP treatment	2022-05-10	No	Yes	Yes
2022-02-22	54	Male	CHOICE	13.99	No	Patient completed 3HP treatment	2022-05-11	No	Yes	Yes
2022-02-23	31	Female	DOT	11.15	No	Patient completed 3HP treatment	2022-05-11	No	Yes	Yes
2022-02-23	39	Male	SAT	2.31	No	Patient completed 3HP treatment	2022-05-11	No	Yes	Yes
2022-02-23	35	Female	SAT	12.05	No	Patient completed 3HP treatment	2022-05-11	No	Yes	Yes
2022-02-24	44	Female	CHOICE	9.82	Yes	Patient completed 3HP treatment	2022-05-12	No	Yes	Yes
2022-02-24	34	Female	DOT	4.78	No	Patient completed 3HP treatment	2022-05-12	No	Yes	Yes
2022-02-24	28	Female	DOT	9.15	No	Patient completed 3HP treatment	2022-05-12	No	Yes	Yes
2022-02-25	29	Male	SAT	8.59	No	Patient completed 3HP treatment	2022-05-16	No	Yes	Yes
2022-02-25	39	Female	SAT	14.15	No	Patient completed 3HP treatment	2022-05-13	No	Yes	Yes
2022-02-25	34	Male	CHOICE	1.99	Yes	Patient completed 3HP treatment	2022-05-12	No	Yes	Yes
2022-02-28	37	Female	SAT	11.16	No	Patient completed 3HP treatment	2022-05-16	No	Yes	Yes
2022-02-28	40	Male	SAT	11.16	No	Patient completed 3HP treatment	2022-05-16	No	Yes	Yes
2022-03-01	40	Male	DOT	5.16	No	Patient completed 3HP treatment	2022-05-19	No	Yes	Yes
2022-03-01	49	Female	CHOICE	15.16	No	Patient completed 3HP treatment	2022-05-17	No	Yes	Yes
2022-03-01	37	Female	DOT	12.16	Yes	Patient completed 3HP treatment	2022-05-17	No	Yes	Yes
2022-03-02	39	Male	DOT	14.17	Yes	Patient completed 3HP treatment	2022-05-18	No	Yes	Yes
2022-03-02	56	Male	CHOICE	4.66	No	Patient completed 3HP treatment	2022-05-25	No	Yes	Yes
2022-03-02	46	Female	CHOICE	15.16	No	Patient completed 3HP treatment	2022-05-18	No	Yes	Yes
2022-03-03	45	Male	CHOICE	7.28	No	Patient completed 3HP treatment	2022-05-19	No	Yes	Yes
2022-03-03	49	Male	CHOICE	14.17	No	Patient completed 3HP treatment	2022-05-19	No	Yes	Yes
2022-03-03	45	Female	DOT	13.47	Yes	Patient completed 3HP treatment	2022-05-19	No	Yes	Yes
2022-03-04	34	Female	SAT	9.17	No	Patient completed 3HP treatment	2022-05-20	No	Yes	Yes
2022-03-04	43	Female	SAT	15.17	No	Patient completed 3HP treatment	2022-05-23	No	Yes	Yes
2022-03-07	43	Female	CHOICE	12.99	No	Patient completed 3HP treatment	2022-05-23	No	Yes	Yes
2022-03-07	38	Male	DOT	8.18	No	Patient completed 3HP treatment	2022-05-23	No	Yes	Yes
2022-03-07	50	Female	SAT	11.18	No	Patient completed 3HP treatment	2022-05-23	No	Yes	Yes
2022-03-09	43	Female	DOT	1.74	Yes	Patient completed 3HP treatment	2022-05-25	No	Yes	Yes
2022-03-10	54	Male	SAT	14.14	Yes	Patient completed 3HP treatment	2022-05-26	No	Yes	Yes
2022-03-10	43	Female	CHOICE	11.16	No	Patient completed 3HP treatment	2022-05-26	No	Yes	Yes
2022-03-10	49	Female	CHOICE	13.19	No	Patient completed 3HP treatment	2022-05-26	No	Yes	Yes
2022-03-10	42	Female	SAT	15.19	Yes	Patient completed 3HP treatment	2022-05-26	No	Yes	Yes
2022-03-10	38	Male	DOT	11.46	No	Patient completed 3HP treatment	2022-05-26	No	Yes	Yes
2022-03-10	62	Male	DOT	14.07	No	Patient completed 3HP treatment	2022-05-26	No	Yes	Yes
2022-03-11	22	Female	DOT	9.19	No	Patient completed 3HP treatment	2022-06-02	No	Yes	Yes
2022-03-11	24	Female	DOT	9.19	No	Patient completed 3HP treatment	2022-06-02	No	Yes	Yes
2022-03-11	42	Female	CHOICE	15.19	No	Patient completed 3HP treatment	2022-05-27	No	Yes	Yes
2022-03-14	40	Female	SAT	4.15	No	Patient completed 3HP treatment	2022-05-30	No	Yes	Yes
2022-03-14	53	Female	SAT	14.16	No	Patient completed 3HP treatment	2022-06-01	No	Yes	Yes
2022-03-15	32	Female	CHOICE	14.2	Yes	Patient completed 3HP treatment	2022-05-31	No	Yes	Yes
2022-03-17	38	Female	CHOICE	11.21	No	Patient completed 3HP treatment	2022-06-02	No	Yes	Yes
2022-03-17	37	Female	SAT	15.21	No	Patient completed 3HP treatment	2022-06-16	No	Yes	Yes
2022-03-17	51	Male	CHOICE	6	Yes	Patient completed 3HP treatment	2022-06-16	No	Yes	Yes
2022-03-17	26	Male	CHOICE	2.21	Yes	Patient completed 3HP treatment	2022-06-02	No	Yes	Yes
2022-03-17	23	Female	DOT	9.18	No	Patient completed 3HP treatment	2022-06-02	No	Yes	Yes
2022-03-17	47	Female	CHOICE	15.16	Yes	Patient completed 3HP treatment	2022-06-02	No	Yes	Yes
2022-03-18	45	Female	CHOICE	9.03	No	Patient completed 3HP treatment	2022-06-06	No	Yes	Yes
2022-03-21	65	Male	DOT	6.22	No	Patient completed 3HP treatment	2022-06-06	No	Yes	Yes
2022-03-21	29	Female	CHOICE	6.01	No	Patient completed 3HP treatment	2022-07-11	No	Yes	Yes
2022-03-22	43	Female	SAT	8.51	No	Patient completed 3HP treatment	2022-06-14	No	Yes	Yes
2022-03-23	34	Female	SAT	6.37	No	Patient completed 3HP treatment	2022-06-08	No	Yes	Yes
2022-03-23	31	Female	SAT	3.53	No	Patient completed 3HP treatment	2022-06-23	No	Yes	Yes
2022-03-23	36	Female	DOT	5.78	No	Patient completed 3HP treatment	2022-06-08	No	Yes	Yes
2022-03-24	39	Female	CHOICE	8.26	No	Patient completed 3HP treatment	2022-06-10	No	Yes	Yes
2022-03-24	42	Female	SAT	10.66	No	Patient completed 3HP treatment	2022-06-10	No	Yes	Yes
2022-03-25	43	Female	DOT	12.92	Yes	Missed 6 or more doses	2022-05-09	No	Yes	No
2022-03-25	45	Female	DOT	4.61	Yes	Patient completed 3HP treatment	2022-06-17	No	Yes	Yes
2022-03-28	32	Male	DOT	0.95	No	Patient completed 3HP treatment	2022-06-13	No	Yes	Yes
2022-03-28	35	Male	CHOICE	0.17	No	Patient completed 3HP treatment	2022-06-13	No	Yes	Yes
2022-03-28	39	Female	DOT	7.29	No	Patient completed 3HP treatment	2022-06-13	No	Yes	Yes
2022-03-28	42	Female	SAT	12.55	Yes	Patient completed 3HP treatment	2022-06-13	No	Yes	Yes
2022-03-28	46	Female	CHOICE	8.24	Yes	Patient completed 3HP treatment	2022-06-13	No	Yes	Yes
2022-03-28	26	Female	SAT	5.74	No	Patient completed 3HP treatment	2022-06-13	No	Yes	Yes
2022-03-29	27	Female	DOT	7.03	No	Patient completed 3HP treatment	2022-06-14	No	Yes	Yes
2022-03-29	34	Female	DOT	18.08	No	Patient completed 3HP treatment	2022-06-14	No	Yes	Yes
2022-03-29	35	Female	CHOICE	12.93	No	Patient completed 3HP treatment	2022-06-14	No	Yes	Yes
2022-03-29	20	Female	SAT	0.23	No	Patient completed 3HP treatment	2022-06-15	No	Yes	Yes
2022-03-30	32	Female	DOT	6.06	No	Patient completed 3HP treatment	2022-06-15	No	Yes	Yes
2022-03-30	28	Female	DOT	7.7	No	Patient completed 3HP treatment	2022-06-15	No	Yes	Yes
2022-03-30	37	Female	SAT	9.04	No	Patient completed 3HP treatment	2022-06-15	No	Yes	Yes
2022-03-31	44	Female	SAT	10.25	No	Patient completed 3HP treatment	2022-06-16	No	Yes	Yes
2022-03-31	53	Male	SAT	10.54	Yes	Patient completed 3HP treatment	2022-06-16	No	Yes	Yes
2022-04-04	52	Male	CHOICE	10.08	No	Patient completed 3HP treatment	2022-06-20	No	Yes	Yes
2022-04-04	27	Female	CHOICE	9.25	No	Patient completed 3HP treatment	2022-06-20	No	Yes	Yes
2022-04-04	42	Male	SAT	15.26	Yes	Patient completed 3HP treatment	2022-06-20	No	Yes	Yes
2022-04-04	49	Female	DOT	9.25	No	Patient completed 3HP treatment	2022-06-20	No	Yes	Yes
2022-04-04	45	Male	DOT	12.44	No	Patient completed 3HP treatment	2022-06-30	No	Yes	Yes
2022-04-04	37	Male	CHOICE	9.25	No	Patient completed 3HP treatment	2022-06-20	No	Yes	Yes
2022-04-05	41	Female	CHOICE	10.26	No	Patient completed 3HP treatment	2022-06-21	No	Yes	Yes
2022-04-05	40	Female	DOT	14.26	Yes	Patient completed 3HP treatment	2022-06-21	No	Yes	Yes
2022-04-05	53	Female	SAT	13.55	Yes	Patient completed 3HP treatment	2022-06-21	No	Yes	Yes
2022-04-05	49	Female	DOT	10.59	No	Patient completed 3HP treatment	2022-06-21	No	Yes	Yes
2022-04-06	38	Female	SAT	3.51	Yes	Patient completed 3HP treatment	2022-06-24	No	Yes	Yes
2022-04-07	67	Male	DOT	19.26	No	Patient completed 3HP treatment	2022-06-23	No	Yes	Yes
2022-04-07	42	Male	SAT	6.26	No	Patient completed 3HP treatment	2022-06-23	No	Yes	Yes
2022-04-07	26	Female	SAT	1.26	No	Patient completed 3HP treatment	2022-06-23	No	Yes	Yes
2022-04-07	55	Male	DOT	14.48	No	Patient completed 3HP treatment	2022-06-30	No	Yes	Yes
2022-04-11	40	Female	CHOICE	9.62	Yes	Patient completed 3HP treatment	2022-06-27	No	Yes	Yes
2022-04-11	41	Male	DOT	10.28	No	Patient completed 3HP treatment	2022-07-06	No	Yes	Yes
2022-04-11	36	Male	CHOICE	5.57	Yes	Patient completed 3HP treatment	2022-06-27	No	Yes	Yes
2022-04-11	48	Male	CHOICE	3.05	Yes	Patient completed 3HP treatment	2022-06-27	No	Yes	Yes
2022-04-11	35	Female	SAT	4.24	No	Patient completed 3HP treatment	2022-06-27	No	Yes	Yes
2022-04-11	35	Female	SAT	14.28	No	Patient completed 3HP treatment	2022-06-27	No	Yes	Yes
2022-04-12	51	Female	DOT	2.11	No	Patient completed 3HP treatment	2022-07-08	No	Yes	Yes
2022-04-12	40	Female	CHOICE	12.36	No	Patient completed 3HP treatment	2022-06-28	No	Yes	Yes
2022-04-12	57	Male	DOT	11.5	No	Patient completed 3HP treatment	2022-06-27	No	Yes	Yes
2022-04-12	31	Female	CHOICE	9.28	No	Patient completed 3HP treatment	2022-06-28	No	Yes	Yes
2022-04-12	39	Female	CHOICE	14.25	No	Patient completed 3HP treatment	2022-07-05	No	Yes	Yes
2022-04-13	36	Female	CHOICE	12.97	No	Patient completed 3HP treatment	2022-06-29	No	Yes	Yes
2022-04-13	44	Male	CHOICE	10.28	No	Patient completed 3HP treatment	2022-06-29	No	Yes	Yes
2022-04-13	59	Female	SAT	12.76	No	Patient completed 3HP treatment	2022-06-29	No	Yes	Yes
2022-04-13	40	Male	SAT	0.5	No	Patient completed 3HP treatment	2022-06-29	No	Yes	Yes
2022-04-14	48	Female	CHOICE	14.57	No	Patient completed 3HP treatment	2022-06-30	No	Yes	Yes
2022-04-14	41	Female	DOT	9.82	No	Patient completed 3HP treatment	2022-06-29	No	Yes	Yes
2022-04-14	44	Male	DOT	4.66	No	Patient completed 3HP treatment	2022-07-15	No	Yes	Yes
2022-04-14	39	Female	SAT	1.03	Yes	Patient completed 3HP treatment	2022-06-30	No	Yes	Yes
2022-04-14	58	Male	DOT	16.28	No	Patient completed 3HP treatment	2022-06-30	No	Yes	Yes
2022-04-19	35	Male	DOT	7.3	No	Patient completed 3HP treatment	2022-07-05	No	Yes	Yes
2022-04-19	38	Female	SAT	7.3	No	Patient completed 3HP treatment	2022-07-07	No	Yes	Yes
2022-04-19	22	Female	DOT	1.59	No	Patient completed 3HP treatment	2022-07-05	No	Yes	Yes
2022-04-19	48	Male	CHOICE	6.3	Yes	Patient completed 3HP treatment	2022-07-11	No	Yes	Yes
2022-04-19	39	Female	SAT	15.63	No	Patient completed 3HP treatment	2022-07-06	No	Yes	Yes
2022-04-19	39	Female	CHOICE	11.24	No	Patient completed 3HP treatment	2022-07-05	No	Yes	Yes
2022-04-19	36	Female	CHOICE	11.67	No	Patient completed 3HP treatment	2022-07-05	No	Yes	Yes
2022-04-19	38	Female	SAT	11.3	No	Patient completed 3HP treatment	2022-07-11	No	Yes	Yes
2022-04-19	46	Male	DOT	8.3	Yes	Patient completed 3HP treatment	2022-07-05	No	Yes	Yes
2022-04-19	62	Male	SAT	3.95	No	Patient completed 3HP treatment	2022-07-05	No	Yes	Yes
2022-04-19	67	Male	SAT	12.3	No	Patient completed 3HP treatment	2022-07-06	No	Yes	Yes
2022-04-20	36	Female	CHOICE	13.02	No	Patient completed 3HP treatment	2022-08-10	No	Yes	Yes
2022-04-20	49	Male	CHOICE	10.37	No	Patient completed 3HP treatment	2022-07-06	No	Yes	Yes
2022-04-20	34	Female	SAT	10.3	Yes	Patient completed 3HP treatment	2022-07-06	No	Yes	Yes
2022-04-20	42	Male	DOT	6.27	Yes	Patient completed 3HP treatment	2022-07-06	No	Yes	Yes
2022-04-21	37	Male	SAT	8.17	No	Patient completed 3HP treatment	2022-07-07	No	Yes	Yes
2022-04-21	53	Male	CHOICE	14.94	No	Patient completed 3HP treatment	2022-07-07	No	Yes	Yes
2022-04-21	66	Female	SAT	5.93	No	Patient completed 3HP treatment	2022-07-07	No	Yes	Yes
2022-04-22	45	Female	SAT	9.3	No	Patient completed 3HP treatment	2022-07-11	No	Yes	Yes
2022-04-22	49	Female	DOT	10.97	No	Patient completed 3HP treatment	2022-07-08	No	Yes	Yes
2022-04-22	37	Female	DOT	11.96	No	Patient completed 3HP treatment	2022-07-08	No	Yes	Yes
2022-04-22	47	Female	DOT	9.01	No	Patient completed 3HP treatment	2022-07-11	No	Yes	Yes
2022-04-25	55	Male	DOT	14.2	No	Patient completed 3HP treatment	2022-07-11	No	Yes	Yes
2022-04-25	60	Female	SAT	14.02	No	Missed 6 or more doses	2022-07-11	No	Yes	No
2022-04-25	45	Female	CHOICE	12.79	No	Patient completed 3HP treatment	2022-07-11	No	Yes	Yes
2022-04-25	42	Female	DOT	5.02	Yes	Patient completed 3HP treatment	2022-07-11	No	Yes	Yes
2022-04-25	39	Female	CHOICE	13.43	No	Patient completed 3HP treatment	2022-07-11	No	Yes	Yes
2022-04-25	36	Female	SAT	10.61	No	Patient completed 3HP treatment	2022-07-11	No	Yes	Yes
2022-04-25	36	Female	DOT	13.08	No	Patient completed 3HP treatment	2022-07-11	No	Yes	Yes
2022-04-26	37	Female	CHOICE	0.57	No	Patient completed 3HP treatment	2022-07-26	No	Yes	Yes
2022-04-26	43	Female	CHOICE	13.3	Yes	Patient completed 3HP treatment	2022-07-18	No	Yes	Yes
2022-04-26	42	Male	CHOICE	11.71	No	Patient completed 3HP treatment	2022-07-13	No	Yes	Yes
2022-04-26	49	Male	DOT	7.32	Yes	Patient completed 3HP treatment	2022-07-13	No	Yes	Yes
2022-04-27	43	Female	SAT	14.03	No	Patient completed 3HP treatment	2022-07-13	No	Yes	Yes
2022-04-27	42	Female	CHOICE	9.05	No	Patient completed 3HP treatment	2022-08-10	No	Yes	Yes
2022-04-28	35	Female	CHOICE	10.53	No	Patient completed 3HP treatment	2022-07-14	No	Yes	Yes
2022-04-29	55	Female	SAT	13.04	No	Patient completed 3HP treatment	2022-07-15	No	Yes	Yes
2022-04-29	36	Male	DOT	9.36	No	Patient completed 3HP treatment	2022-07-15	No	Yes	Yes
2022-04-29	52	Male	CHOICE	0.94	Yes	Patient completed 3HP treatment	2022-07-18	No	Yes	Yes
2022-04-29	46	Female	DOT	1.04	No	Patient completed 3HP treatment	2022-07-15	No	Yes	Yes
2022-04-29	59	Female	CHOICE	15.03	No	Patient completed 3HP treatment	2022-07-22	No	Yes	Yes
2022-04-29	53	Female	SAT	8.04	No	Patient completed 3HP treatment	2022-07-15	No	Yes	Yes
2022-05-03	37	Female	DOT	13.72	No	Patient completed 3HP treatment	2022-07-19	No	Yes	Yes
2022-05-03	36	Female	SAT	9.33	No	Patient completed 3HP treatment	2022-07-19	No	Yes	Yes
2022-05-03	54	Male	SAT	9.33	No	Patient completed 3HP treatment	2022-07-19	No	Yes	Yes
2022-05-03	40	Female	DOT	14.14	No	Patient completed 3HP treatment	2022-07-19	No	Yes	Yes
2022-05-04	31	Female	DOT	5.92	No	Patient completed 3HP treatment	2022-07-20	No	Yes	Yes
2022-05-05	49	Female	SAT	13.97	No	Patient completed 3HP treatment	2022-07-21	No	Yes	Yes
2022-05-06	26	Female	SAT	1.15	No	Patient completed 3HP treatment	2022-07-22	No	Yes	Yes
2022-05-09	39	Female	DOT	6.97	Yes	Patient completed 3HP treatment	2022-07-25	No	Yes	Yes
2022-05-09	43	Female	CHOICE	1.19	No	Patient completed 3HP treatment	2022-07-25	No	Yes	Yes
2022-05-10	36	Male	CHOICE	6.17	Yes	Patient completed 3HP treatment	2022-07-26	No	Yes	Yes
2022-05-10	52	Male	DOT	17.35	No	Patient completed 3HP treatment	2022-07-26	No	Yes	Yes
2022-05-10	36	Male	SAT	7.99	No	Patient completed 3HP treatment	2022-07-26	No	Yes	Yes
2022-05-10	49	Male	DOT	9.35	No	Patient completed 3HP treatment	2022-08-23	No	Yes	Yes
2022-05-10	43	Female	CHOICE	13.14	No	Patient completed 3HP treatment	2022-07-26	No	Yes	Yes
2022-05-10	35	Female	CHOICE	4.05	No	Patient completed 3HP treatment	2022-07-26	No	Yes	Yes
2022-05-10	56	Female	DOT	10.31	No	Patient completed 3HP treatment	2022-08-23	No	Yes	Yes
2022-05-11	56	Female	SAT	15.11	No	Patient completed 3HP treatment	2022-07-27	No	Yes	Yes
2022-05-11	39	Male	SAT	9.07	No	Patient completed 3HP treatment	2022-07-27	No	Yes	Yes
2022-05-11	54	Female	SAT	16	No	Patient completed 3HP treatment	2022-08-09	No	Yes	Yes
2022-05-11	52	Female	CHOICE	16.22	No	Patient completed 3HP treatment	2022-07-27	No	Yes	Yes
2022-05-12	60	Male	DOT	5.98	No	Patient completed 3HP treatment	2022-07-28	No	Yes	Yes
2022-05-12	44	Male	SAT	9.36	Yes	Patient completed 3HP treatment	2022-07-28	No	Yes	Yes
2022-05-12	58	Male	SAT	7.17	Yes	Patient completed 3HP treatment	2022-07-25	No	Yes	Yes
2022-05-12	42	Female	CHOICE	9.36	No	Patient completed 3HP treatment	2022-07-28	No	Yes	Yes
2022-05-12	46	Female	DOT	7.32	No	Patient completed 3HP treatment	2022-08-11	No	Yes	Yes
2022-05-12	43	Female	SAT	11.43	No	Patient completed 3HP treatment	2022-07-29	No	Yes	Yes
2022-05-13	41	Female	CHOICE	11.35	No	Patient completed 3HP treatment	2022-08-09	No	Yes	Yes
2022-05-13	39	Male	DOT	9.36	Yes	Patient completed 3HP treatment	2022-08-26	No	Yes	Yes
2022-05-13	47	Female	SAT	15.36	No	Patient completed 3HP treatment	2022-07-29	No	Yes	Yes
2022-05-16	47	Male	CHOICE	9.48	No	Patient completed 3HP treatment	2022-08-02	No	Yes	Yes
2022-05-16	55	Male	CHOICE	12.76	No	Patient completed 3HP treatment	2022-08-01	No	Yes	Yes
2022-05-16	41	Female	DOT	11.21	No	Patient completed 3HP treatment	2022-08-01	No	Yes	Yes
2022-05-16	36	Female	SAT	8.37	No	Patient completed 3HP treatment	2022-08-02	No	Yes	Yes
2022-05-16	37	Female	CHOICE	5.51	No	Patient completed 3HP treatment	2022-08-08	No	Yes	Yes
2022-05-16	38	Female	CHOICE	12.58	No	Patient completed 3HP treatment	2022-08-02	No	Yes	Yes
2022-05-16	39	Female	DOT	7.37	No	Patient completed 3HP treatment	2022-08-01	No	Yes	Yes
2022-05-17	49	Female	SAT	4.65	Yes	Stopped 3HP due to a documented adverse event	2022-07-26	Yes	Yes	No
2022-05-17	56	Female	DOT	14.07	No	Patient completed 3HP treatment	2022-08-16	No	Yes	Yes
2022-05-17	50	Female	SAT	14.26	No	Patient completed 3HP treatment	2022-08-02	No	Yes	Yes
2022-05-18	41	Female	CHOICE	11.27	No	Patient completed 3HP treatment	2022-08-03	No	Yes	Yes
2022-05-18	54	Female	SAT	5.27	No	Patient completed 3HP treatment	2022-08-03	No	Yes	Yes
2022-05-18	45	Female	DOT	11.27	No	Patient completed 3HP treatment	2022-07-28	No	Yes	Yes
2022-05-20	32	Male	SAT	4.51	Yes	Missed 6 or more doses	2022-07-29	No	Yes	No
2022-05-24	24	Female	SAT	0.78	No	Patient completed 3HP treatment	2022-08-30	No	Yes	Yes
2022-05-24	57	Female	DOT	13.83	Yes	Patient completed 3HP treatment	2022-08-09	No	Yes	Yes
2022-05-24	37	Female	DOT	7.39	No	Patient completed 3HP treatment	2022-08-10	No	Yes	Yes
2022-05-24	38	Female	SAT	12.39	No	Patient completed 3HP treatment	2022-08-10	No	Yes	Yes
2022-05-24	35	Female	CHOICE	5.27	Yes	Patient completed 3HP treatment	2022-08-09	No	Yes	Yes
2022-05-25	44	Female	SAT	14.2	No	Missed 6 or more doses	2022-09-20	No	Yes	No
2022-05-25	41	Male	CHOICE	13.39	No	Patient completed 3HP treatment	2022-08-10	No	Yes	Yes
2022-05-25	47	Male	DOT	0.53	No	Patient completed 3HP treatment	2022-08-10	No	Yes	Yes
2022-05-25	41	Female	CHOICE	9.82	No	Patient completed 3HP treatment	2022-08-31	No	Yes	Yes
2022-05-26	52	Female	CHOICE	14.01	No	Patient completed 3HP treatment	2022-08-11	No	Yes	Yes
2022-05-26	47	Male	DOT	13.25	Yes	Patient completed 3HP treatment	2022-08-11	No	Yes	Yes
2022-05-26	45	Male	SAT	16.04	No	Patient completed 3HP treatment	2022-08-11	No	Yes	Yes
2022-05-26	53	Male	SAT	8.53	No	Patient completed 3HP treatment	2022-08-11	No	Yes	Yes
2022-05-26	52	Male	DOT	0.36	No	Patient completed 3HP treatment	2022-08-11	No	Yes	Yes
2022-05-26	48	Female	CHOICE	3.69	No	Patient completed 3HP treatment	2022-08-18	No	Yes	Yes
2022-05-27	43	Female	SAT	3.79	No	Missed 6 or more doses	2022-07-28	No	Yes	No
2022-05-27	43	Female	DOT	14.4	No	Patient completed 3HP treatment	2022-08-12	No	Yes	Yes
2022-05-27	39	Female	CHOICE	4.36	No	Patient completed 3HP treatment	2022-08-12	No	Yes	Yes
2022-05-30	38	Female	CHOICE	12.22	Yes	Patient completed 3HP treatment	2022-08-15	No	Yes	Yes
2022-05-30	40	Female	CHOICE	8.79	No	Patient completed 3HP treatment	2022-08-15	No	Yes	Yes
2022-05-30	30	Female	DOT	9.41	No	Patient completed 3HP treatment	2022-08-15	No	Yes	Yes
2022-06-01	24	Female	DOT	1.84	No	Patient completed 3HP treatment	2022-08-17	No	Yes	Yes
2022-06-01	43	Female	CHOICE	13.41	No	Patient completed 3HP treatment	2022-08-24	No	Yes	Yes
2022-06-02	49	Male	CHOICE	7.42	No	Patient completed 3HP treatment	2022-08-18	No	Yes	Yes
2022-06-06	34	Female	DOT	14.43	No	Patient completed 3HP treatment	2022-08-22	No	Yes	Yes
2022-06-06	37	Female	CHOICE	12	No	Patient completed 3HP treatment	2022-08-29	No	Yes	Yes
2022-06-06	37	Female	DOT	15.43	No	Patient completed 3HP treatment	2022-08-22	No	Yes	Yes
2022-06-06	43	Female	SAT	13.83	No	Patient completed 3HP treatment	2022-08-22	No	Yes	Yes
2022-06-06	54	Female	CHOICE	16.43	No	Self-discontinued 3HP treatment	2022-06-14	No	Yes	No
2022-06-06	37	Female	DOT	4.79	No	Patient completed 3HP treatment	2022-08-23	No	Yes	Yes
2022-06-06	46	Male	SAT	6.58	No	Patient completed 3HP treatment	2022-08-22	No	Yes	Yes
2022-06-08	40	Female	SAT	14.09	No	Patient completed 3HP treatment	2022-08-24	No	Yes	Yes
2022-06-08	54	Female	CHOICE	15.06	No	Patient completed 3HP treatment	2022-08-24	No	Yes	Yes
2022-06-08	39	Female	SAT	9.43	No	Patient completed 3HP treatment	2022-08-24	No	Yes	Yes
2022-06-08	35	Female	DOT	8.04	Yes	Patient completed 3HP treatment	2022-08-31	No	Yes	Yes
2022-06-08	49	Female	SAT	13.42	No	Patient completed 3HP treatment	2022-08-24	No	Yes	Yes
2022-06-08	46	Male	DOT	10.61	No	Patient completed 3HP treatment	2022-08-25	No	Yes	Yes
2022-06-10	40	Female	DOT	11.44	No	Patient completed 3HP treatment	2022-08-26	No	Yes	Yes
2022-06-10	43	Female	DOT	10.78	No	Patient completed 3HP treatment	2022-08-26	No	Yes	Yes
2022-06-10	36	Male	CHOICE	4.6	No	Patient completed 3HP treatment	2022-08-26	No	Yes	Yes
2022-06-10	51	Male	SAT	4.16	No	Patient completed 3HP treatment	2022-08-26	No	Yes	Yes
2022-06-10	59	Male	CHOICE	18.19	No	Patient completed 3HP treatment	2022-09-02	No	Yes	Yes
2022-06-10	41	Male	SAT	0.75	Yes	Patient completed 3HP treatment	2022-08-26	No	Yes	Yes
2022-06-10	47	Female	CHOICE	3.49	No	Patient completed 3HP treatment	2022-08-26	No	Yes	Yes
2022-06-10	46	Female	SAT	8.44	No	Patient completed 3HP treatment	2022-08-26	No	Yes	Yes
2022-06-13	49	Male	SAT	11.45	Yes	Missed 6 or more doses	2022-08-10	No	Yes	No
2022-06-13	53	Male	CHOICE	11.96	No	Patient completed 3HP treatment	2022-08-29	No	Yes	Yes
2022-06-14	38	Female	DOT	10.14	No	Patient completed 3HP treatment	2022-08-31	No	Yes	Yes
2022-06-14	49	Female	DOT	0.42	No	Patient completed 3HP treatment	2022-09-12	No	Yes	Yes
2022-06-14	60	Male	CHOICE	8.41	No	Patient completed 3HP treatment	2022-08-30	No	Yes	Yes
2022-06-15	40	Female	DOT	12.38	No	Patient completed 3HP treatment	2022-08-31	No	Yes	Yes
2022-06-15	39	Male	DOT	5.1	No	Patient completed 3HP treatment	2022-09-20	No	Yes	Yes
2022-06-15	34	Female	CHOICE	0.88	No	Patient completed 3HP treatment	2022-08-31	No	Yes	Yes
2022-06-16	41	Female	DOT	17	No	Patient completed 3HP treatment	2022-09-01	No	Yes	Yes
2022-06-17	35	Male	SAT	8.42	No	Patient completed 3HP treatment	2022-09-02	No	Yes	Yes
2022-06-17	39	Female	DOT	4.95	No	Patient completed 3HP treatment	2022-09-02	No	Yes	Yes
2022-06-17	37	Male	DOT	3.4	No	Patient completed 3HP treatment	2022-09-01	No	Yes	Yes
2022-06-20	43	Female	SAT	10.72	No	Patient completed 3HP treatment	2022-09-05	No	Yes	Yes
2022-06-20	66	Male	DOT	8.47	Yes	Patient completed 3HP treatment	2022-09-05	No	Yes	Yes
2022-06-20	25	Male	SAT	1.53	No	Patient completed 3HP treatment	2022-09-14	No	Yes	Yes
2022-06-20	43	Female	SAT	4.61	No	Patient completed 3HP treatment	2022-09-05	No	Yes	Yes
2022-06-20	44	Male	DOT	1.37	Yes	Patient completed 3HP treatment	2022-09-05	No	Yes	Yes
2022-06-20	38	Female	CHOICE	12.57	No	Patient completed 3HP treatment	2022-09-05	No	Yes	Yes
2022-06-20	33	Male	SAT	10.42	No	Patient completed 3HP treatment	2022-09-05	No	Yes	Yes
2022-06-20	32	Female	CHOICE	10.76	No	Patient completed 3HP treatment	2022-09-05	No	Yes	Yes
2022-06-20	55	Male	CHOICE	9.35	No	Patient completed 3HP treatment	2022-09-05	No	Yes	Yes
2022-06-21	55	Male	SAT	14.7	Yes	Stopped 3HP due to a documented adverse event	2022-09-05	Yes	Yes	No
2022-06-21	24	Female	SAT	0.27	No	Patient completed 3HP treatment	2022-09-06	No	Yes	Yes
2022-06-22	35	Male	CHOICE	9.47	No	Patient completed 3HP treatment	2022-09-08	No	Yes	Yes
2022-06-23	40	Male	SAT	0.76	No	Patient completed 3HP treatment	2022-09-15	No	Yes	Yes
2022-06-23	59	Female	DOT	15.03	No	Patient completed 3HP treatment	2022-09-08	No	Yes	Yes
2022-06-23	24	Female	DOT	3.74	No	Patient completed 3HP treatment	2022-09-08	No	Yes	Yes
2022-06-23	49	Male	CHOICE	6.4	No	Patient completed 3HP treatment	2022-09-07	No	Yes	Yes
2022-06-23	45	Male	CHOICE	1.3	No	Patient completed 3HP treatment	2022-09-08	No	Yes	Yes
2022-06-23	44	Male	CHOICE	11.47	Yes	Patient completed 3HP treatment	2022-09-08	No	Yes	Yes
2022-06-29	43	Female	CHOICE	1.19	No	Patient completed 3HP treatment	2022-09-15	No	Yes	Yes
2022-06-29	38	Male	DOT	2.32	No	Patient completed 3HP treatment	2022-09-15	No	Yes	Yes
2022-06-30	40	Female	DOT	5.04	No	Patient completed 3HP treatment	2022-09-23	No	Yes	Yes
2022-06-30	67	Female	SAT	10.05	No	Patient completed 3HP treatment	2022-09-29	No	Yes	Yes
2022-06-30	21	Male	CHOICE	8.05	Yes	Patient completed 3HP treatment	2022-09-15	No	Yes	Yes
2022-07-01	48	Male	SAT	10.38	Yes	Patient completed 3HP treatment	2022-09-19	No	Yes	Yes
2022-07-04	35	Female	SAT	10.96	No	Patient completed 3HP treatment	2022-09-26	No	Yes	Yes
2022-07-06	46	Female	CHOICE	2.61	No	Missed 6 or more doses	2022-08-18	No	Yes	No
2022-07-06	35	Female	SAT	5.51	No	Patient completed 3HP treatment	2022-09-21	No	Yes	Yes
2022-07-06	39	Male	CHOICE	4.11	No	Patient completed 3HP treatment	2022-09-21	No	Yes	Yes
2022-07-07	26	Male	DOT	9.51	No	Patient completed 3HP treatment	2022-09-29	No	Yes	Yes
2022-07-07	31	Male	SAT	9.06	Yes	Patient completed 3HP treatment	2022-09-22	No	Yes	Yes
2022-07-07	36	Male	DOT	6.21	No	Patient completed 3HP treatment	2022-09-23	No	Yes	Yes
2022-07-07	43	Female	CHOICE	15.07	No	Patient completed 3HP treatment	2022-09-22	No	Yes	Yes
2022-07-07	39	Female	SAT	9.68	No	Patient completed 3HP treatment	2022-09-23	No	Yes	Yes
2022-07-08	56	Male	DOT	11.52	No	Patient completed 3HP treatment	2022-09-26	No	Yes	Yes
